# Supplementary material for: MiR-31 suppresses lung adenocarcinoma cell proliferation through CDK1 and E2F2-mediated cell cycle arrest
Source: Discov Oncol. 2026 Jan 9;17:251. doi: 10.1007/s12672-025-04362-6 (PMC12881251; doi:10.1007/s12672-025-04362-6)
Supplement: Supplementary file 1 — Supplementary Material 1: Table S1. DEGs identified in human LUAD compared to adjacent lung normal cells. [file 12672_2025_4362_MOESM1_ESM.xlsx]

## Sheet: All DEGs
Table S1. DEGs identified in human LUAD compared to adjacent lung normal cells.
GENEID	SYMBOL	log2FoldChange	pvalue	padj	GENENAME
ENSG00000160181	TFF2	9.54464	1.1138e-38	1.62021e-37	trefoil factor 2
ENSG00000221867	MAGEA3	9.18225	1.28488e-38	1.86428e-37	MAGE family member A3
ENSG00000197172	MAGEA6	9.16649	3.06282e-33	3.43783e-32	MAGE family member A6
ENSG00000139515	PDX1	8.98539	2.91824e-49	7.22339e-48	pancreatic and duodenal homeobox 1
ENSG00000213401	MAGEA12	8.67065	1.18231e-35	1.49704e-34	MAGE family member A12
ENSG00000171564	FGB	8.65381	5.66979e-65	2.70828e-63	fibrinogen beta chain
ENSG00000170516	COX7B2	8.32205	2.37841e-18	1.13609e-17	cytochrome c oxidase subunit 7B2
ENSG00000164093	PITX2	8.20546	8.35145e-96	1.63237e-93	paired like homeodomain 2
ENSG00000160182	TFF1	8.12855	1.80559e-64	8.45529e-63	trefoil factor 1
ENSG00000100665	SERPINA4	8.05443	6.4987e-48	1.50354e-46	serpin family A member 4
ENSG00000187772	LIN28B	7.97127	5.04185e-23	3.23535e-22	lin-28 homolog B
ENSG00000009709	PAX7	7.88616	3.27271e-42	5.76112e-41	paired box 7
ENSG00000123407	HOXC12	7.86957	3.15682e-26	2.41049e-25	homeobox C12
ENSG00000124260	MAGEA10	7.79859	2.80708e-27	2.27415e-26	MAGE family member A10
ENSG00000173237	C11orf86	7.77632	1.11323e-65	5.53524e-64	chromosome 11 open reading frame 86
ENSG00000120211	INSL4	7.64582	1.85635e-30	1.7875e-29	insulin like 4
ENSG00000229544	NKX1-2	7.64525	6.6464e-57	2.2972e-55	NK1 homeobox 2
ENSG00000185686	PRAME	7.55013	3.8153e-81	3.48813e-79	PRAME nuclear receptor transcriptional regulator
ENSG00000131668	BARX1	7.54105	8.1912e-69	4.64304e-67	BARX homeobox 1
ENSG00000122133	PAEP	7.44256	2.80736e-68	1.5301e-66	progestagen associated endometrial protein
ENSG00000104760	FGL1	7.40543	1.41359e-79	1.18414e-77	fibrinogen like 1
ENSG00000198074	AKR1B10	7.36149	8.0102e-62	3.31843e-60	aldo-keto reductase family 1 member B10
ENSG00000134193	REG4	7.31491	1.20533e-40	1.95578e-39	regenerating family member 4
ENSG00000198443	KRTAP4-1	7.28381	3.60925e-51	9.80436e-50	keratin associated protein 4-1
ENSG00000198930	CSAG1	7.24619	5.77336e-34	6.68319e-33	chondrosarcoma associated gene 1
ENSG00000162344	FGF19	7.14301	2.50922e-39	3.77939e-38	fibroblast growth factor 19
ENSG00000111700	SLCO1B3	7.1059	1.0018e-42	1.7989e-41	solute carrier organic anion transporter family member 1B3
ENSG00000123364	HOXC13	7.09255	4.30093e-44	8.30163e-43	homeobox C13
ENSG00000142484	TM4SF5	7.07393	3.37984e-31	3.4089e-30	transmembrane 4 L six family member 5
ENSG00000110680	CALCA	7.05467	8.21661e-40	1.28187e-38	calcitonin related polypeptide alpha
ENSG00000155495	MAGEC1	6.9957	4.44901e-28	3.77334e-27	MAGE family member C1
ENSG00000008197	TFAP2D	6.98576	6.97084e-33	7.68737e-32	transcription factor AP-2 delta
ENSG00000127831	VIL1	6.9636	9.06058e-74	5.99514e-72	villin 1
ENSG00000123388	HOXC11	6.93246	2.4676e-40	3.94004e-39	homeobox C11
ENSG00000046774	MAGEC2	6.91927	4.79751e-22	2.87563e-21	MAGE family member C2
ENSG00000164651	SP8	6.90818	4.95353e-46	1.05293e-44	Sp8 transcription factor
ENSG00000111701	APOBEC1	6.89469	1.59689e-34	1.91502e-33	apolipoprotein B mRNA editing enzyme catalytic subunit 1
ENSG00000170373	CST1	6.84243	1.33302e-87	1.69164e-85	cystatin SN
ENSG00000214336	FOXI3	6.81132	4.16268e-52	1.16617e-50	forkhead box I3
ENSG00000215262	KCNU1	6.80402	5.58078e-23	3.57174e-22	potassium calcium-activated channel subfamily U member 1
ENSG00000135346	CGA	6.80247	2.33604e-28	2.01544e-27	glycoprotein hormones, alpha polypeptide
ENSG00000147689	FAM83A	6.77924	1.1234e-183	1.91035e-179	family with sequence similarity 83 member A
ENSG00000072080	SPP2	6.75788	9.22749e-53	2.65505e-51	secreted phosphoprotein 2
ENSG00000137251	TINAG	6.75127	4.13924e-32	4.37191e-31	tubulointerstitial nephritis antigen
ENSG00000172461	FUT9	6.73243	9.49296e-50	2.41658e-48	fucosyltransferase 9
ENSG00000134827	TCN1	6.72315	4.4657e-62	1.87042e-60	transcobalamin 1
ENSG00000087128	TMPRSS11E	6.71592	7.27079e-88	9.43816e-86	transmembrane serine protease 11E
ENSG00000169856	ONECUT1	6.69338	3.54519e-67	1.83798e-65	one cut homeobox 1
ENSG00000019186	CYP24A1	6.68922	5.97093e-99	1.336e-96	cytochrome P450 family 24 subfamily A member 1
ENSG00000105141	CASP14	6.68206	1.49231e-19	7.67365e-19	caspase 14
ENSG00000204019	CT83	6.67594	3.71862e-47	8.2877e-46	cancer/testis antigen 83
ENSG00000164266	SPINK1	6.66166	2.91846e-76	2.17668e-74	serine peptidase inhibitor Kazal type 1
ENSG00000090932	DLL3	6.65224	4.65648e-61	1.88084e-59	delta like canonical Notch ligand 3
ENSG00000170689	HOXB9	6.65007	2.23316e-52	6.30812e-51	homeobox B9
ENSG00000144481	TRPM8	6.64742	4.2702e-81	3.88314e-79	transient receptor potential cation channel subfamily M member 8
ENSG00000021826	CPS1	6.62494	8.24095e-55	2.60479e-53	carbamoyl-phosphate synthase 1
ENSG00000159217	IGF2BP1	6.58536	2.33709e-53	6.94793e-52	insulin like growth factor 2 mRNA binding protein 1
ENSG00000147381	MAGEA4	6.57808	3.18461e-14	1.15813e-13	MAGE family member A4
ENSG00000159184	HOXB13	6.50809	2.77054e-36	3.61851e-35	homeobox B13
ENSG00000197587	DMBX1	6.49116	1.926e-67	1.00774e-65	diencephalon/mesencephalon homeobox 1
ENSG00000198758	EPS8L3	6.45563	2.88182e-40	4.57994e-39	EPS8 like 3
ENSG00000127928	GNGT1	6.38127	1.26417e-48	3.02352e-47	G protein subunit gamma transducin 1
ENSG00000242515	UGT1A10	6.36635	6.92443e-18	3.21458e-17	UDP glucuronosyltransferase family 1 member A10
ENSG00000204610	TRIM15	6.36342	4.41615e-45	8.99361e-44	tripartite motif containing 15
ENSG00000101210	EEF1A2	6.36257	6.1546e-84	6.34297e-82	eukaryotic translation elongation factor 1 alpha 2
ENSG00000167755	KLK6	6.35286	4.51775e-46	9.61505e-45	kallikrein related peptidase 6
ENSG00000175311	ANKS4B	6.34205	3.40522e-43	6.27365e-42	ankyrin repeat and sterile alpha motif domain containing 4B
ENSG00000157005	SST	6.27114	2.96017e-18	1.40608e-17	somatostatin
ENSG00000198681	MAGEA1	6.26878	9.30343e-17	4.00722e-16	MAGE family member A1
ENSG00000172927	MYEOV	6.26759	8.46177e-90	1.27338e-87	myeloma overexpressed
ENSG00000116014	KISS1R	6.26282	3.2363e-75	2.2741e-73	KISS1 receptor
ENSG00000136695	IL36RN	6.24985	2.17908e-54	6.81164e-53	interleukin 36 receptor antagonist
ENSG00000125571	IL37	6.23467	3.77484e-55	1.21344e-53	interleukin 37
ENSG00000060718	COL11A1	6.23045	9.36327e-98	2.01547e-95	collagen type XI alpha 1 chain
ENSG00000079393	DUSP13	6.13738	3.25309e-56	1.08681e-54	dual specificity phosphatase 13
ENSG00000137948	BRDT	6.13094	5.73193e-45	1.15762e-43	bromodomain testis associated
ENSG00000137745	MMP13	6.11895	6.99537e-74	4.68332e-72	matrix metallopeptidase 13
ENSG00000189108	IL1RAPL2	6.09082	3.77276e-52	1.06043e-50	interleukin 1 receptor accessory protein like 2
ENSG00000122711	SPINK4	6.07884	7.59707e-36	9.72802e-35	serine peptidase inhibitor Kazal type 4
ENSG00000169297	NR0B1	6.07866	5.42784e-21	3.04823e-20	nuclear receptor subfamily 0 group B member 1
ENSG00000180818	HOXC10	6.05149	2.68714e-40	4.27854e-39	homeobox C10
ENSG00000143512	HHIPL2	6.03789	2.56082e-71	1.58929e-69	HHIP like 2
ENSG00000011677	GABRA3	6.03384	5.36422e-33	5.9581e-32	gamma-aminobutyric acid type A receptor subunit alpha3
ENSG00000109511	ANXA10	6.01172	9.0778e-43	1.63873e-41	annexin A10
ENSG00000164089	ETNPPL	5.99599	9.95724e-24	6.63231e-23	ethanolamine-phosphate phospho-lyase
ENSG00000166143	PPP1R14D	5.97972	3.21525e-90	4.9257e-88	protein phosphatase 1 regulatory inhibitor subunit 14D
ENSG00000176153	GPX2	5.95464	5.80434e-60	2.24325e-58	glutathione peroxidase 2
ENSG00000234068	PAGE2	5.95018	1.35325e-13	4.73401e-13	PAGE family member 2
ENSG00000166736	HTR3A	5.94367	1.84121e-79	1.51255e-77	5-hydroxytryptamine receptor 3A
ENSG00000173702	MUC13	5.94181	8.56962e-54	2.60691e-52	mucin 13, cell surface associated
ENSG00000227471	AKR1B15	5.8916	2.16192e-51	5.92958e-50	aldo-keto reductase family 1 member B15
ENSG00000123999	INHA	5.89057	1.2815e-54	4.02064e-53	inhibin subunit alpha
ENSG00000159527	PGLYRP3	5.88507	1.64583e-39	2.50782e-38	peptidoglycan recognition protein 3
ENSG00000101441	CST4	5.88257	2.77252e-39	4.15756e-38	cystatin S
ENSG00000184486	POU3F2	5.8668	2.37722e-42	4.20215e-41	POU class 3 homeobox 2
ENSG00000204021	LIPK	5.8613	2.15295e-29	1.96516e-28	lipase family member K
ENSG00000128714	HOXD13	5.82275	2.61538e-15	1.026e-14	homeobox D13
ENSG00000213759	UGT2B11	5.81528	3.6599e-24	2.50853e-23	UDP glucuronosyltransferase family 2 member B11
ENSG00000106031	HOXA13	5.80391	2.337e-23	1.52731e-22	homeobox A13
ENSG00000117148	ACTL8	5.80241	8.34217e-23	5.27552e-22	actin like 8
ENSG00000198488	B3GNT6	5.77159	1.54831e-66	7.83603e-65	UDP-GlcNAc:betaGal beta-1,3-N-acetylglucosaminyltransferase 6
ENSG00000112494	UNC93A	5.7538	7.94453e-31	7.8636e-30	unc-93 homolog A
ENSG00000149948	HMGA2	5.75324	3.25923e-51	8.87506e-50	high mobility group AT-hook 2
ENSG00000103449	SALL1	5.7414	2.76435e-32	2.95461e-31	spalt like transcription factor 1
ENSG00000099617	EFNA2	5.71992	1.05938e-42	1.90029e-41	ephrin A2
ENSG00000142619	PADI3	5.70969	2.74139e-29	2.48626e-28	peptidyl arginine deiminase 3
ENSG00000173227	SYT12	5.70414	3.00276e-94	5.67355e-92	synaptotagmin 12
ENSG00000273706	LHX1	5.70089	2.06646e-25	1.51466e-24	LIM homeobox 1
ENSG00000180210	F2	5.68025	5.61772e-27	4.47654e-26	coagulation factor II, thrombin
ENSG00000184697	CLDN6	5.65365	4.51958e-44	8.69405e-43	claudin 6
ENSG00000099399	MAGEB2	5.64256	3.43423e-14	1.24571e-13	MAGE family member B2
ENSG00000128610	FEZF1	5.64018	6.79191e-69	3.86276e-67	FEZ family zinc finger 1
ENSG00000107159	CA9	5.59788	9.78961e-68	5.23498e-66	carbonic anhydrase 9
ENSG00000175426	PCSK1	5.59645	5.2105e-45	1.05607e-43	proprotein convertase subtilisin/kexin type 1
ENSG00000139800	ZIC5	5.59145	2.24001e-26	1.72281e-25	Zic family member 5
ENSG00000143320	CRABP2	5.57424	8.09061e-111	4.43809e-108	cellular retinoic acid binding protein 2
ENSG00000142623	PADI1	5.55931	5.05701e-47	1.11104e-45	peptidyl arginine deiminase 1
ENSG00000167656	LY6D	5.55734	6.52304e-46	1.37623e-44	lymphocyte antigen 6 family member D
ENSG00000100557	CCDC198	5.52726	1.72093e-35	2.15814e-34	coiled-coil domain containing 198
ENSG00000179083	FAM133A	5.52724	2.92744e-37	4.01137e-36	family with sequence similarity 133 member A
ENSG00000099953	MMP11	5.52145	2.35306e-103	7.69497e-101	matrix metallopeptidase 11
ENSG00000196748	CLPSL2	5.50351	1.353e-42	2.41172e-41	colipase like 2
ENSG00000118322	ATP10B	5.50081	1.87857e-91	3.01369e-89	ATPase phospholipid transporting 10B (putative)
ENSG00000164458	TBXT	5.49135	3.66604e-30	3.49641e-29	T-box transcription factor T
ENSG00000189325	BNIP5	5.48904	2.30006e-54	7.16347e-53	BCL2 interacting protein 5
ENSG00000158786	PLA2G2F	5.4826	2.99876e-36	3.90459e-35	phospholipase A2 group IIF
ENSG00000165556	CDX2	5.48037	1.84833e-27	1.51037e-26	caudal type homeobox 2
ENSG00000187258	NPSR1	5.47258	1.36071e-39	2.09402e-38	neuropeptide S receptor 1
ENSG00000130294	KIF1A	5.44496	9.5136e-40	1.47608e-38	kinesin family member 1A
ENSG00000268902	CSAG2	5.41723	4.02451e-13	1.36573e-12	CSAG family member 2
ENSG00000203995	ZYG11A	5.3923	5.65499e-94	1.05674e-91	zyg-11 family member A, cell cycle regulator
ENSG00000169469	SPRR1B	5.38902	1.11084e-31	1.14276e-30	small proline rich protein 1B
ENSG00000144452	ABCA12	5.38585	2.04181e-108	1.02121e-105	ATP binding cassette subfamily A member 12
ENSG00000126752	SSX1	5.38328	1.73499e-09	4.4777e-09	SSX family member 1
ENSG00000184571	PIWIL3	5.37322	1.2844e-15	5.14759e-15	piwi like RNA-mediated gene silencing 3
ENSG00000164362	TERT	5.36424	1.53188e-59	5.80171e-58	telomerase reverse transcriptase
ENSG00000186191	BPIFB4	5.35568	4.73024e-29	4.24698e-28	BPI fold containing family B member 4
ENSG00000275896	PRSS2	5.35371	4.53065e-40	7.15355e-39	serine protease 2
ENSG00000205420	KRT6A	5.35114	2.73004e-41	4.61016e-40	keratin 6A
ENSG00000184357	H1-5	5.31159	3.51501e-30	3.35991e-29	H1.5 linker histone, cluster member
ENSG00000083782	EPYC	5.30384	8.03891e-43	1.45582e-41	epiphycan
ENSG00000268916	CSAG3	5.29825	3.0155e-15	1.1772e-14	CSAG family member 3
ENSG00000267978	MAGEA9B	5.29413	1.82027e-07	3.99094e-07	MAGE family member A9B
ENSG00000185942	NKAIN3	5.28626	1.63162e-28	1.41776e-27	sodium/potassium transporting ATPase interacting 3
ENSG00000079112	CDH17	5.28368	2.17508e-50	5.67288e-49	cadherin 17
ENSG00000204983	PRSS1	5.28043	1.73507e-32	1.87094e-31	serine protease 1
ENSG00000261949	GFY	5.27129	1.67641e-23	1.10537e-22	golgi associated olfactory signaling regulator
ENSG00000168875	SOX14	5.25662	8.70279e-14	3.0761e-13	SRY-box transcription factor 14
ENSG00000171759	PAH	5.2493	3.68335e-38	5.25024e-37	phenylalanine hydroxylase
ENSG00000089116	LHX5	5.23922	2.22546e-27	1.81158e-26	LIM homeobox 5
ENSG00000043355	ZIC2	5.23274	1.66467e-42	2.95796e-41	Zic family member 2
ENSG00000205667	ARSH	5.22585	2.89996e-52	8.17808e-51	arylsulfatase family member H
ENSG00000183036	PCP4	5.22098	1.32893e-50	3.50907e-49	Purkinje cell protein 4
ENSG00000172782	FADS6	5.22003	3.62512e-32	3.84321e-31	fatty acid desaturase 6
ENSG00000170523	KRT83	5.21843	1.39807e-33	1.59131e-32	keratin 83
ENSG00000163631	ALB	5.21604	2.66782e-34	3.1417e-33	albumin
ENSG00000166105	GLB1L3	5.21016	5.49588e-49	1.35054e-47	galactosidase beta 1 like 3
ENSG00000126890	CTAG2	5.2088	3.84142e-09	9.63186e-09	cancer/testis antigen 2
ENSG00000152192	POU4F1	5.19781	8.11296e-38	1.14017e-36	POU class 4 homeobox 1
ENSG00000171431	KRT20	5.19254	8.32133e-22	4.92703e-21	keratin 20
ENSG00000128713	HOXD11	5.18854	3.25666e-15	1.26843e-14	homeobox D11
ENSG00000080031	PTPRH	5.18689	5.7312e-105	2.12403e-102	protein tyrosine phosphatase receptor type H
ENSG00000113249	HAVCR1	5.18568	2.15848e-53	6.43946e-52	hepatitis A virus cellular receptor 1
ENSG00000186832	KRT16	5.1768	8.66169e-54	2.63021e-52	keratin 16
ENSG00000197753	LHFPL5	5.17193	1.39309e-50	3.67279e-49	LHFPL tetraspan subfamily member 5
ENSG00000137825	ITPKA	5.16238	8.27522e-82	7.68962e-80	inositol-trisphosphate 3-kinase A
ENSG00000125207	PIWIL1	5.15529	1.78424e-27	1.4601e-26	piwi like RNA-mediated gene silencing 1
ENSG00000178372	CALML5	5.1494	4.54439e-19	2.26222e-18	calmodulin like 5
ENSG00000140297	GCNT3	5.14834	2.92668e-85	3.25282e-83	glucosaminyl (N-acetyl) transferase 3, mucin type
ENSG00000178828	RNF186	5.14233	1.37238e-40	2.22048e-39	ring finger protein 186
ENSG00000124575	H1-3	5.14174	1.2141e-36	1.61801e-35	H1.3 linker histone, cluster member
ENSG00000134538	SLCO1B1	5.13438	1.09354e-18	5.31154e-18	solute carrier organic anion transporter family member 1B1
ENSG00000121742	GJB6	5.1133	3.95261e-47	8.77469e-46	gap junction protein beta 6
ENSG00000185247	MAGEA11	5.11263	3.99128e-11	1.16759e-10	MAGE family member A11
ENSG00000155886	SLC24A2	5.11257	6.87448e-66	3.43825e-64	solute carrier family 24 member 2
ENSG00000189127	ANKRD34B	5.08739	2.52228e-46	5.42243e-45	ankyrin repeat domain 34B
ENSG00000142025	DMRTC2	5.07968	2.60994e-17	1.16092e-16	DMRT like family C2
ENSG00000142700	DMRTA2	5.07713	3.96769e-41	6.62776e-40	DMRT like family A2
ENSG00000174015	CBY2	5.04476	1.7699e-33	2.00247e-32	chibby family member 2
ENSG00000163993	S100P	5.04351	8.45218e-57	2.90362e-55	S100 calcium binding protein P
ENSG00000006377	DLX6	5.02799	7.97502e-30	7.47603e-29	distal-less homeobox 6
ENSG00000162482	AKR7A3	5.02646	1.86654e-65	9.14713e-64	aldo-keto reductase family 7 member A3
ENSG00000166923	GREM1	5.02198	2.67475e-100	6.78868e-98	gremlin 1, DAN family BMP antagonist
ENSG00000204140	CLPSL1	5.00531	2.58966e-27	2.10402e-26	colipase like 1
ENSG00000169548	ZNF280A	5.00162	2.1918e-17	9.80573e-17	zinc finger protein 280A
ENSG00000115386	REG1A	4.9957	5.23092e-15	2.01149e-14	regenerating family member 1 alpha
ENSG00000074211	PPP2R2C	4.98731	1.53776e-49	3.86828e-48	protein phosphatase 2 regulatory subunit Bgamma
ENSG00000002726	AOC1	4.9801	6.76177e-62	2.81823e-60	amine oxidase copper containing 1
ENSG00000183971	NPW	4.97309	5.08331e-50	1.30774e-48	neuropeptide W
ENSG00000166006	KCNC2	4.95803	1.78595e-16	7.55664e-16	potassium voltage-gated channel subfamily C member 2
ENSG00000100341	PNPLA5	4.95662	5.33341e-19	2.64262e-18	patatin like phospholipase domain containing 5
ENSG00000010438	PRSS3	4.95382	6.60514e-44	1.26203e-42	serine protease 3
ENSG00000119547	ONECUT2	4.95215	3.99127e-59	1.48841e-57	one cut homeobox 2
ENSG00000205426	KRT81	4.94995	1.16113e-48	2.78449e-47	keratin 81
ENSG00000154975	CA10	4.94882	3.51752e-25	2.54859e-24	carbonic anhydrase 10
ENSG00000162460	TMEM82	4.94256	6.11443e-32	6.39458e-31	transmembrane protein 82
ENSG00000132026	RTBDN	4.92678	1.08799e-38	1.58401e-37	retbindin
ENSG00000113327	GABRG2	4.9256	2.54558e-10	6.99541e-10	gamma-aminobutyric acid type A receptor subunit gamma2
ENSG00000166426	CRABP1	4.91756	2.53567e-36	3.32452e-35	cellular retinoic acid binding protein 1
ENSG00000196611	MMP1	4.91713	2.17557e-64	1.01358e-62	matrix metallopeptidase 1
ENSG00000170965	PLAC1	4.90142	6.69639e-50	1.71236e-48	placenta enriched 1
ENSG00000229637	PRAC2	4.89879	5.20347e-16	2.13887e-15	PRAC2 small nuclear protein
ENSG00000144820	ADGRG7	4.87957	1.06591e-16	4.57262e-16	adhesion G protein-coupled receptor G7
ENSG00000139352	ASCL1	4.87629	1.6266e-23	1.07335e-22	achaete-scute family bHLH transcription factor 1
ENSG00000198183	BPIFA1	4.87236	2.79543e-30	2.67659e-29	BPI fold containing family A member 1
ENSG00000023839	ABCC2	4.85727	5.48876e-42	9.55336e-41	ATP binding cassette subfamily C member 2
ENSG00000104755	ADAM2	4.85048	4.21141e-14	1.51952e-13	ADAM metallopeptidase domain 2
ENSG00000112238	PRDM13	4.84284	4.08956e-18	1.92267e-17	PR/SET domain 13
ENSG00000156150	ALX3	4.83821	1.32138e-16	5.64006e-16	ALX homeobox 3
ENSG00000069482	GAL	4.83564	3.41684e-41	5.73577e-40	galanin and GMAP prepropeptide
ENSG00000185559	DLK1	4.83174	5.15448e-14	1.84764e-13	delta like non-canonical Notch ligand 1
ENSG00000185306	C12orf56	4.83157	1.21514e-39	1.87339e-38	chromosome 12 open reading frame 56
ENSG00000175766	EIF4E1B	4.82813	2.42306e-13	8.32911e-13	eukaryotic translation initiation factor 4E family member 1B
ENSG00000137648	TMPRSS4	4.82592	6.90271e-111	3.91269e-108	transmembrane serine protease 4
ENSG00000204542	C6orf15	4.82395	4.13084e-18	1.94101e-17	chromosome 6 open reading frame 15
ENSG00000148704	VAX1	4.81086	5.69317e-11	1.64507e-10	ventral anterior homeobox 1
ENSG00000156269	NAA11	4.80733	2.09667e-11	6.27046e-11	N-alpha-acetyltransferase 11, NatA catalytic subunit
ENSG00000277224	H2BC7	4.80495	7.43811e-32	7.73609e-31	H2B clustered histone 7
ENSG00000144191	CNGA3	4.79938	5.81327e-40	9.15321e-39	cyclic nucleotide gated channel subunit alpha 3
ENSG00000187714	SLC18A3	4.79695	6.10692e-13	2.04788e-12	solute carrier family 18 member A3
ENSG00000166342	NETO1	4.79347	6.68171e-51	1.80067e-49	neuropilin and tolloid like 1
ENSG00000120054	CPN1	4.78211	1.92142e-08	4.56083e-08	carboxypeptidase N subunit 1
ENSG00000118785	SPP1	4.78152	1.89367e-88	2.57615e-86	secreted phosphoprotein 1
ENSG00000196620	UGT2B15	4.77961	1.16875e-30	1.14551e-29	UDP glucuronosyltransferase family 2 member B15
ENSG00000105388	CEACAM5	4.77282	3.3138e-53	9.7832e-52	CEA cell adhesion molecule 5
ENSG00000130876	SLC7A10	4.76988	3.18161e-43	5.86803e-42	solute carrier family 7 member 10
ENSG00000217236	SP9	4.76886	3.48612e-12	1.10373e-11	Sp9 transcription factor
ENSG00000184956	MUC6	4.76877	8.38788e-29	7.40965e-28	mucin 6, oligomeric mucus/gel-forming
ENSG00000268964	ERVV-2	4.76786	1.92449e-14	7.09584e-14	endogenous retrovirus group V member 2, envelope
ENSG00000174343	CHRNA9	4.75772	2.21295e-30	2.12486e-29	cholinergic receptor nicotinic alpha 9 subunit
ENSG00000174963	ZIC4	4.75755	6.12133e-13	2.05231e-12	Zic family member 4
ENSG00000171060	C8orf74	4.74809	1.52231e-16	6.47245e-16	chromosome 8 open reading frame 74
ENSG00000006047	YBX2	4.74753	2.88648e-65	1.39842e-63	Y-box binding protein 2
ENSG00000182272	B4GALNT4	4.74481	6.40183e-73	4.10804e-71	beta-1,4-N-acetyl-galactosaminyltransferase 4
ENSG00000182459	TEX19	4.7421	4.50943e-27	3.61541e-26	testis expressed 19
ENSG00000162992	NEUROD1	4.73567	1.21365e-11	3.69791e-11	neuronal differentiation 1
ENSG00000258947	TUBB3	4.73319	5.26734e-127	8.95711e-124	tubulin beta 3 class III
ENSG00000131050	BPIFA2	4.73035	1.34358e-39	2.06953e-38	BPI fold containing family A member 2
ENSG00000106689	LHX2	4.72432	3.84503e-38	5.47152e-37	LIM homeobox 2
ENSG00000078898	BPIFB2	4.71743	5.5804e-27	4.45097e-26	BPI fold containing family B member 2
ENSG00000145920	CPLX2	4.69283	2.02458e-20	1.09748e-19	complexin 2
ENSG00000173157	ADAMTS20	4.69134	1.77279e-18	8.51589e-18	ADAM metallopeptidase with thrombospondin type 1 motif 20
ENSG00000170454	KRT75	4.69059	2.81929e-17	1.2511e-16	keratin 75
ENSG00000197153	H3C12	4.68399	5.72938e-32	5.99927e-31	H3 clustered histone 12
ENSG00000169894	MUC3A	4.67416	6.61806e-57	2.29206e-55	mucin 3A, cell surface associated
ENSG00000188833	ENTPD8	4.66735	1.21488e-75	8.68028e-74	ectonucleoside triphosphate diphosphohydrolase 8
ENSG00000109132	PHOX2B	4.66099	2.58021e-10	7.08943e-10	paired like homeobox 2B
ENSG00000189052	CGB5	4.6569	1.08514e-13	3.81491e-13	chorionic gonadotropin subunit beta 5
ENSG00000112333	NR2E1	4.65537	1.37691e-27	1.13442e-26	nuclear receptor subfamily 2 group E member 1
ENSG00000154040	CABYR	4.65418	1.16362e-72	7.43884e-71	calcium binding tyrosine phosphorylation regulated
ENSG00000129455	KLK8	4.65415	1.54181e-19	7.91621e-19	kallikrein related peptidase 8
ENSG00000132677	RHBG	4.64372	1.25034e-62	5.36921e-61	Rh family B glycoprotein
ENSG00000178395	CCDC185	4.6433	3.46017e-38	4.94041e-37	coiled-coil domain containing 185
ENSG00000186474	KLK12	4.64003	6.10683e-24	4.12138e-23	kallikrein related peptidase 12
ENSG00000184735	DDX53	4.63139	7.2281e-12	2.24091e-11	DEAD-box helicase 53
ENSG00000107807	TLX1	4.61781	2.9421e-19	1.48282e-18	T cell leukemia homeobox 1
ENSG00000065618	COL17A1	4.61394	2.4119e-53	7.15781e-52	collagen type XVII alpha 1 chain
ENSG00000123500	COL10A1	4.61366	6.58955e-106	2.66798e-103	collagen type X alpha 1 chain
ENSG00000151632	AKR1C2	4.61246	5.06801e-32	5.32643e-31	aldo-keto reductase family 1 member C2
ENSG00000109255	NMU	4.59663	6.43746e-66	3.22917e-64	neuromedin U
ENSG00000029559	IBSP	4.58879	1.9236e-44	3.7816e-43	integrin binding sialoprotein
ENSG00000146166	LGSN	4.58185	7.13355e-58	2.5431e-56	lengsin, lens protein with glutamine synthetase domain
ENSG00000205359	SLCO6A1	4.57815	3.14152e-14	1.14295e-13	solute carrier organic anion transporter family member 6A1
ENSG00000180347	ITPRID1	4.57364	8.23955e-32	8.5435e-31	ITPR interacting domain containing 1
ENSG00000171551	ECEL1	4.56954	1.88107e-48	4.44273e-47	endothelin converting enzyme like 1
ENSG00000130829	DUSP9	4.56416	1.23276e-44	2.44611e-43	dual specificity phosphatase 9
ENSG00000169903	TM4SF4	4.56194	8.24148e-31	8.15279e-30	transmembrane 4 L six family member 4
ENSG00000167165	UGT1A6	4.56185	5.65998e-23	3.62107e-22	UDP glucuronosyltransferase family 1 member A6
ENSG00000125823	CSTL1	4.55975	5.11656e-21	2.88008e-20	cystatin like 1
ENSG00000215182	MUC5AC	4.55103	1.12614e-23	7.48046e-23	mucin 5AC, oligomeric mucus/gel-forming
ENSG00000165474	GJB2	4.54045	5.3233e-88	6.96328e-86	gap junction protein beta 2
ENSG00000196542	SPTSSB	4.533	7.05047e-40	1.10501e-38	serine palmitoyltransferase small subunit B
ENSG00000048545	GUCA1A	4.53272	2.16747e-34	2.56849e-33	guanylate cyclase activator 1A
ENSG00000069011	PITX1	4.53263	3.11315e-66	1.56625e-64	paired like homeodomain 1
ENSG00000152977	ZIC1	4.52184	3.33553e-15	1.29707e-14	Zic family member 1
ENSG00000206073	SERPINB4	4.52087	1.36277e-21	7.96082e-21	serpin family B member 4
ENSG00000205922	ONECUT3	4.51637	1.07985e-19	5.58819e-19	one cut homeobox 3
ENSG00000081051	AFP	4.50268	2.14916e-17	9.63015e-17	alpha fetoprotein
ENSG00000171956	FOXB1	4.50242	3.66135e-35	4.54462e-34	forkhead box B1
ENSG00000198788	MUC2	4.49666	1.05356e-24	7.44318e-24	mucin 2, oligomeric mucus/gel-forming
ENSG00000120669	SOHLH2	4.49269	4.49114e-34	5.2238e-33	spermatogenesis and oogenesis specific basic helix-loop-helix 2
ENSG00000165553	NGB	4.49196	7.61049e-13	2.53162e-12	neuroglobin
ENSG00000157851	DPYSL5	4.48932	4.76368e-16	1.96141e-15	dihydropyrimidinase like 5
ENSG00000221826	PSG3	4.48609	5.76744e-10	1.54594e-09	pregnancy specific beta-1-glycoprotein 3
ENSG00000137868	STRA6	4.48235	4.33466e-70	2.55055e-68	signaling receptor and transporter of retinol STRA6
ENSG00000269526	ERVV-1	4.48111	1.97567e-22	1.22035e-21	endogenous retrovirus group V member 1, envelope
ENSG00000153294	ADGRF4	4.48056	3.41787e-61	1.38713e-59	adhesion G protein-coupled receptor F4
ENSG00000256980	KHDC1L	4.47951	6.12322e-20	3.21573e-19	KH domain containing 1 like
ENSG00000143469	SYT14	4.47556	6.99095e-30	6.57528e-29	synaptotagmin 14
ENSG00000122584	NXPH1	4.47427	4.67052e-23	3.00728e-22	neurexophilin 1
ENSG00000197472	ZNF695	4.45982	9.02391e-56	2.95099e-54	zinc finger protein 695
ENSG00000143452	HORMAD1	4.43199	1.7812e-39	2.70925e-38	HORMA domain containing 1
ENSG00000136688	IL36G	4.41886	5.82666e-35	7.1231e-34	interleukin 36 gamma
ENSG00000143556	S100A7	4.41732	1.11146e-17	5.08894e-17	S100 calcium binding protein A7
ENSG00000137860	SLC28A2	4.41692	1.36507e-29	1.26364e-28	solute carrier family 28 member 2
ENSG00000182111	ZNF716	4.41266	5.85644e-10	1.56857e-09	zinc finger protein 716
ENSG00000167800	TBX10	4.40777	7.71059e-24	5.17642e-23	T-box transcription factor 10
ENSG00000188517	COL25A1	4.40537	1.06487e-28	9.35336e-28	collagen type XXV alpha 1 chain
ENSG00000089199	CHGB	4.39309	3.07715e-31	3.111e-30	chromogranin B
ENSG00000206075	SERPINB5	4.39083	7.07459e-32	7.37606e-31	serpin family B member 5
ENSG00000105467	SYNGR4	4.38886	1.46116e-38	2.11464e-37	synaptogyrin 4
ENSG00000180251	SLC9A4	4.3865	1.44302e-17	6.5541e-17	solute carrier family 9 member A4
ENSG00000084628	NKAIN1	4.3858	1.72987e-41	2.94754e-40	sodium/potassium transporting ATPase interacting 1
ENSG00000185479	KRT6B	4.37935	6.4161e-25	4.59199e-24	keratin 6B
ENSG00000179913	B3GNT3	4.37892	3.93229e-128	7.42984e-125	UDP-GlcNAc:betaGal beta-1,3-N-acetylglucosaminyltransferase 3
ENSG00000196747	H2AC13	4.37756	5.86708e-49	1.43347e-47	H2A clustered histone 13
ENSG00000275713	H2BC9	4.37581	1.10353e-36	1.47296e-35	H2B clustered histone 9
ENSG00000256463	SALL3	4.36714	2.99496e-18	1.42181e-17	spalt like transcription factor 3
ENSG00000278677	H2AC17	4.36534	1.18502e-40	1.92467e-39	H2A clustered histone 17
ENSG00000162624	LHX8	4.34899	7.56589e-13	2.51727e-12	LIM homeobox 8
ENSG00000148798	INA	4.34857	1.84579e-30	1.77834e-29	internexin neuronal intermediate filament protein alpha
ENSG00000170044	ZPLD1	4.33675	4.11285e-42	7.19537e-41	zona pellucida like domain containing 1
ENSG00000130675	MNX1	4.32459	4.31547e-77	3.30561e-75	motor neuron and pancreas homeobox 1
ENSG00000165061	ZMAT4	4.31619	1.27986e-21	7.4945e-21	zinc finger matrin-type 4
ENSG00000145824	CXCL14	4.30479	1.14992e-42	2.06052e-41	C-X-C motif chemokine ligand 14
ENSG00000105219	CCNP	4.30213	9.48278e-65	4.50432e-63	cyclin P
ENSG00000176887	SOX11	4.29974	4.93298e-35	6.07425e-34	SRY-box transcription factor 11
ENSG00000165973	NELL1	4.29149	3.61689e-22	2.18413e-21	neural EGFL like 1
ENSG00000185615	PDIA2	4.2865	2.47221e-39	3.72695e-38	protein disulfide isomerase family A member 2
ENSG00000109674	NEIL3	4.28577	1.7161e-84	1.83537e-82	nei like DNA glycosylase 3
ENSG00000163218	PGLYRP4	4.28435	5.81635e-46	1.23019e-44	peptidoglycan recognition protein 4
ENSG00000163499	CRYBA2	4.27964	7.32563e-21	4.083e-20	crystallin beta A2
ENSG00000144119	C1QL2	4.27957	2.01378e-21	1.16398e-20	complement C1q like 2
ENSG00000075043	KCNQ2	4.27724	2.20658e-23	1.44374e-22	potassium voltage-gated channel subfamily Q member 2
ENSG00000163207	IVL	4.27332	4.38297e-27	3.52232e-26	involucrin
ENSG00000176165	FOXG1	4.27227	3.35837e-12	1.06527e-11	forkhead box G1
ENSG00000108176	DNAJC12	4.26582	5.1049e-64	2.32109e-62	DnaJ heat shock protein family (Hsp40) member C12
ENSG00000203740	METTL11B	4.25923	1.64561e-24	1.14811e-23	methyltransferase like 11B
ENSG00000259823	LYPD8	4.25847	7.33056e-26	5.4818e-25	LY6/PLAUR domain containing 8
ENSG00000106038	EVX1	4.25828	1.84361e-15	7.31635e-15	even-skipped homeobox 1
ENSG00000145626	UGT3A1	4.25662	1.43947e-09	3.73428e-09	UDP glycosyltransferase family 3 member A1
ENSG00000168243	GNG4	4.2498	8.28706e-42	1.43213e-40	G protein subunit gamma 4
ENSG00000178919	FOXE1	4.24372	1.09235e-28	9.58481e-28	forkhead box E1
ENSG00000179674	ARL14	4.23212	5.01144e-28	4.23556e-27	ADP ribosylation factor like GTPase 14
ENSG00000070748	CHAT	4.23025	8.18951e-11	2.33976e-10	choline O-acetyltransferase
ENSG00000145832	SLC25A48	4.22856	1.92395e-28	1.66582e-27	solute carrier family 25 member 48
ENSG00000169213	RAB3B	4.22749	1.00075e-44	1.99739e-43	RAB3B, member RAS oncogene family
ENSG00000102837	OLFM4	4.22232	4.97905e-21	2.80453e-20	olfactomedin 4
ENSG00000253293	HOXA10	4.21098	1.82864e-40	2.9475e-39	homeobox A10
ENSG00000177398	UMODL1	4.20202	2.70171e-41	4.56685e-40	uromodulin like 1
ENSG00000182379	NXPH4	4.20188	4.73963e-47	1.04536e-45	neurexophilin 4
ENSG00000164778	EN2	4.1924	7.98567e-30	7.48189e-29	engrailed homeobox 2
ENSG00000175063	UBE2C	4.18387	2.02633e-103	6.75643e-101	ubiquitin conjugating enzyme E2 C
ENSG00000254726	MEX3A	4.18007	6.24127e-112	3.93085e-109	mex-3 RNA binding family member A
ENSG00000016082	ISL1	4.16976	6.22728e-19	3.06853e-18	ISL LIM homeobox 1
ENSG00000257046	SLCO1B7	4.16888	9.4878e-12	2.91228e-11	solute carrier organic anion transporter family member 1B7 (putative)
ENSG00000105696	TMEM59L	4.16187	4.05555e-38	5.75665e-37	transmembrane protein 59 like
ENSG00000137875	BCL2L10	4.15201	3.59996e-43	6.62525e-42	BCL2 like 10
ENSG00000165188	RNF183	4.1448	1.36051e-42	2.42256e-41	ring finger protein 183
ENSG00000138028	CGREF1	4.13394	1.52279e-64	7.15331e-63	cell growth regulator with EF-hand domain 1
ENSG00000005073	HOXA11	4.13023	3.35878e-18	1.58921e-17	homeobox A11
ENSG00000100253	MIOX	4.12886	9.53595e-40	1.4782e-38	myo-inositol oxygenase
ENSG00000187140	FOXD3	4.12122	2.63218e-24	1.8151e-23	forkhead box D3
ENSG00000019505	SYT13	4.12066	1.25302e-24	8.80846e-24	synaptotagmin 13
ENSG00000203805	PLPP4	4.10511	1.44171e-55	4.69662e-54	phospholipid phosphatase 4
ENSG00000159224	GIP	4.10358	3.48448e-14	1.26286e-13	gastric inhibitory polypeptide
ENSG00000198535	C2CD4A	4.09446	2.64441e-64	1.22529e-62	C2 calcium dependent domain containing 4A
ENSG00000152910	CNTNAP4	4.09398	4.90687e-17	2.14337e-16	contactin associated protein family member 4
ENSG00000145526	CDH18	4.0901	5.9985e-14	2.14746e-13	cadherin 18
ENSG00000132874	SLC14A2	4.08483	2.12941e-23	1.39432e-22	solute carrier family 14 member 2
ENSG00000178363	CALML3	4.08185	1.70772e-20	9.31358e-20	calmodulin like 3
ENSG00000138271	GPR87	4.08035	4.75773e-37	6.45692e-36	G protein-coupled receptor 87
ENSG00000150551	LYPD1	4.0774	3.21489e-70	1.91821e-68	LY6/PLAUR domain containing 1
ENSG00000134873	CLDN10	4.07708	2.34051e-40	3.74416e-39	claudin 10
ENSG00000158125	XDH	4.07048	8.67373e-74	5.76159e-72	xanthine dehydrogenase
ENSG00000164509	IL31RA	4.06997	1.15422e-49	2.91642e-48	interleukin 31 receptor A
ENSG00000120659	TNFSF11	4.06565	1.46233e-51	4.0303e-50	TNF superfamily member 11
ENSG00000163209	SPRR3	4.06125	2.58455e-16	1.08279e-15	small proline rich protein 3
ENSG00000128564	VGF	4.05668	6.23065e-41	1.03267e-39	VGF nerve growth factor inducible
ENSG00000015520	NPC1L1	4.05402	9.35892e-35	1.13112e-33	NPC1 like intracellular cholesterol transporter 1
ENSG00000163216	SPRR2D	4.04108	4.29738e-19	2.14365e-18	small proline rich protein 2D
ENSG00000146857	STRA8	4.03961	3.19354e-12	1.01526e-11	stimulated by retinoic acid 8
ENSG00000276903	H2AC16	4.03316	1.88064e-21	1.08888e-20	H2A clustered histone 16
ENSG00000183770	FOXL2	4.03282	1.31988e-14	4.92668e-14	forkhead box L2
ENSG00000111344	RASAL1	4.03068	1.67991e-92	2.88555e-90	RAS protein activator like 1
ENSG00000165643	SOHLH1	4.0244	1.74111e-13	6.03867e-13	spermatogenesis and oogenesis specific basic helix-loop-helix 1
ENSG00000006016	CRLF1	4.02084	1.14992e-34	1.38487e-33	cytokine receptor like factor 1
ENSG00000165548	TMEM63C	4.01923	1.39522e-60	5.55638e-59	transmembrane protein 63C
ENSG00000115850	LCT	4.01644	1.44867e-29	1.33884e-28	lactase
ENSG00000136231	IGF2BP3	4.01198	6.15401e-49	1.50142e-47	insulin like growth factor 2 mRNA binding protein 3
ENSG00000204379	XAGE1A	4.00986	1.60577e-22	9.99494e-22	X antigen family member 1A
ENSG00000088386	SLC15A1	4.00588	9.39755e-36	1.19615e-34	solute carrier family 15 member 1
ENSG00000274641	H2BC17	3.99982	8.45559e-29	7.46559e-28	H2B clustered histone 17
ENSG00000145040	UCN2	3.98671	1.96375e-31	2.00321e-30	urocortin 2
ENSG00000106536	POU6F2	3.9815	1.0978e-26	8.61475e-26	POU class 6 homeobox 2
ENSG00000132855	ANGPTL3	3.96235	9.12941e-25	6.4902e-24	angiopoietin like 3
ENSG00000137090	DMRT1	3.96231	9.30569e-16	3.75696e-15	doublesex and mab-3 related transcription factor 1
ENSG00000171560	FGA	3.96069	3.58151e-21	2.03487e-20	fibrinogen alpha chain
ENSG00000262406	MMP12	3.95161	4.27628e-51	1.15609e-49	matrix metallopeptidase 12
ENSG00000117983	MUC5B	3.9496	4.65032e-29	4.17743e-28	mucin 5B, oligomeric mucus/gel-forming
ENSG00000153802	TMPRSS11D	3.94919	7.02581e-22	4.17595e-21	transmembrane serine protease 11D
ENSG00000204616	TRIM31	3.93966	5.00244e-47	1.10047e-45	tripartite motif containing 31
ENSG00000137285	TUBB2B	3.92718	8.88156e-40	1.38054e-38	tubulin beta 2B class IIb
ENSG00000205704	LINC00634	3.92567	9.06097e-33	9.92795e-32	long intergenic non-protein coding RNA 634
ENSG00000145087	STXBP5L	3.9254	2.92317e-19	1.47415e-18	syntaxin binding protein 5 like
ENSG00000198768	APCDD1L	3.92157	1.00029e-42	1.7981e-41	APC down-regulated 1 like
ENSG00000124116	WFDC3	3.92025	4.23706e-60	1.64877e-58	WAP four-disulfide core domain 3
ENSG00000206262	FOXL2NB	3.91711	1.24099e-13	4.35025e-13	FOXL2 neighbor
ENSG00000131746	TNS4	3.91696	9.84017e-41	1.60742e-39	tensin 4
ENSG00000115718	PROC	3.91453	3.26193e-51	8.87506e-50	protein C, inactivator of coagulation factors Va and VIIIa
ENSG00000156413	FUT6	3.91428	1.98437e-41	3.36768e-40	fucosyltransferase 6
ENSG00000149968	MMP3	3.91347	5.22946e-39	7.753e-38	matrix metallopeptidase 3
ENSG00000196289	BECN2	3.91199	7.68839e-23	4.88204e-22	beclin 2
ENSG00000100987	VSX1	3.90651	1.86732e-31	1.90714e-30	visual system homeobox 1
ENSG00000188293	IGFL1	3.90537	4.65168e-19	2.31495e-18	IGF like family member 1
ENSG00000095932	SMIM24	3.90398	7.29159e-33	8.02028e-32	small integral membrane protein 24
ENSG00000273802	H2BC8	3.90396	8.6589e-41	1.41718e-39	H2B clustered histone 8
ENSG00000090512	FETUB	3.90103	2.61623e-17	1.16341e-16	fetuin B
ENSG00000276966	H4C5	3.89951	4.46117e-27	3.57841e-26	H4 clustered histone 5
ENSG00000138675	FGF5	3.89887	1.96876e-18	9.44395e-18	fibroblast growth factor 5
ENSG00000163515	RETNLB	3.89292	6.30224e-15	2.41264e-14	resistin like beta
ENSG00000130540	SULT4A1	3.8809	5.9709e-26	4.48873e-25	sulfotransferase family 4A member 1
ENSG00000113430	IRX4	3.88034	3.46108e-11	1.01914e-10	iroquois homeobox 4
ENSG00000124391	IL17C	3.87744	2.32727e-32	2.49843e-31	interleukin 17C
ENSG00000043039	BARX2	3.87231	1.40973e-56	4.78493e-55	BARX homeobox 2
ENSG00000145451	GLRA3	3.86405	8.98042e-34	1.03045e-32	glycine receptor alpha 3
ENSG00000155918	RAET1L	3.86368	2.14724e-17	9.62409e-17	retinoic acid early transcript 1L
ENSG00000131747	TOP2A	3.86286	1.76166e-126	2.49642e-123	DNA topoisomerase II alpha
ENSG00000123485	HJURP	3.86215	8.78166e-110	4.66663e-107	Holliday junction recognition protein
ENSG00000101842	VSIG1	3.85867	4.71133e-28	3.98389e-27	V-set and immunoglobulin domain containing 1
ENSG00000163424	TEX55	3.8546	4.08363e-19	2.04061e-18	testis expressed 55
ENSG00000167117	ANKRD40CL	3.85209	6.21872e-16	2.53961e-15	ANKRD40 C-terminal like
ENSG00000168412	MTNR1A	3.84911	1.52355e-21	8.87561e-21	melatonin receptor 1A
ENSG00000176406	RIMS2	3.84697	5.26115e-27	4.20225e-26	regulating synaptic membrane exocytosis 2
ENSG00000131126	TEX101	3.84073	8.50971e-18	3.92481e-17	testis expressed 101
ENSG00000175832	ETV4	3.83982	2.37936e-130	6.74349e-127	ETS variant transcription factor 4
ENSG00000024526	DEPDC1	3.8397	4.8706e-99	1.10433e-96	DEP domain containing 1
ENSG00000174564	IL20RB	3.83717	1.32562e-41	2.27239e-40	interleukin 20 receptor subunit beta
ENSG00000140623	SEPTIN12	3.83416	7.10958e-22	4.22279e-21	septin 12
ENSG00000135451	TROAP	3.83276	1.26779e-99	3.03644e-97	trophinin associated protein
ENSG00000090889	KIF4A	3.83008	5.89466e-116	5.01193e-113	kinesin family member 4A
ENSG00000135100	HNF1A	3.82723	3.63063e-28	3.09003e-27	HNF1 homeobox A
ENSG00000230601	TEX48	3.81898	2.69619e-22	1.64509e-21	testis expressed 48
ENSG00000198028	ZNF560	3.81551	3.99964e-12	1.26139e-11	zinc finger protein 560
ENSG00000198732	SMOC1	3.81529	5.46598e-32	5.72699e-31	SPARC related modular calcium binding 1
ENSG00000101057	MYBL2	3.81188	7.58541e-83	7.49941e-81	MYB proto-oncogene like 2
ENSG00000128683	GAD1	3.80062	4.92908e-52	1.3786e-50	glutamate decarboxylase 1
ENSG00000113924	HGD	3.79912	1.02234e-39	1.58188e-38	homogentisate 1,2-dioxygenase
ENSG00000188624	IGFL3	3.79423	1.14465e-14	4.30064e-14	IGF like family member 3
ENSG00000198610	AKR1C4	3.78955	2.34464e-20	1.26573e-19	aldo-keto reductase family 1 member C4
ENSG00000164932	CTHRC1	3.78624	2.36287e-104	8.20014e-102	collagen triple helix repeat containing 1
ENSG00000011426	ANLN	3.78321	1.58474e-104	5.61427e-102	anillin actin binding protein
ENSG00000185988	PLK5	3.78002	1.10324e-18	5.35253e-18	polo like kinase 5 (inactive)
ENSG00000204866	IGFL2	3.7791	6.5173e-44	1.24664e-42	IGF like family member 2
ENSG00000117399	CDC20	3.77248	1.18054e-105	4.56253e-103	cell division cycle 20
ENSG00000186847	KRT14	3.76849	1.8907e-23	1.24185e-22	keratin 14
ENSG00000186193	SAPCD2	3.76682	6.55466e-123	8.57401e-120	suppressor APC domain containing 2
ENSG00000186185	KIF18B	3.76638	9.01528e-101	2.39539e-98	kinesin family member 18B
ENSG00000196866	H2AC7	3.76431	2.42527e-30	2.32609e-29	H2A clustered histone 7
ENSG00000145192	AHSG	3.76427	2.0976e-15	8.28756e-15	alpha 2-HS glycoprotein
ENSG00000118193	KIF14	3.76264	5.86789e-108	2.77176e-105	kinesin family member 14
ENSG00000066279	ASPM	3.75336	7.81402e-105	2.82718e-102	assembly factor for spindle microtubules
ENSG00000132164	SLC6A11	3.74534	9.72412e-25	6.89569e-24	solute carrier family 6 member 11
ENSG00000204544	MUC21	3.74264	9.98086e-34	1.14139e-32	mucin 21, cell surface associated
ENSG00000175329	ISX	3.74096	1.57245e-09	4.06809e-09	intestine specific homeobox
ENSG00000091844	RGS17	3.73979	5.03176e-79	4.03609e-77	regulator of G protein signaling 17
ENSG00000241635	UGT1A1	3.73952	1.81842e-10	5.0477e-10	UDP glucuronosyltransferase family 1 member A1
ENSG00000092607	TBX15	3.73839	1.20714e-56	4.1137e-55	T-box transcription factor 15
ENSG00000164485	IL22RA2	3.73693	3.08195e-44	6.01706e-43	interleukin 22 receptor subunit alpha 2
ENSG00000117650	NEK2	3.73656	3.87538e-109	1.997e-106	NIMA related kinase 2
ENSG00000137203	TFAP2A	3.7362	1.66614e-75	1.17563e-73	transcription factor AP-2 alpha
ENSG00000123572	NRK	3.72897	1.38951e-39	2.13448e-38	Nik related kinase
ENSG00000142319	SLC6A3	3.72878	1.11194e-26	8.72163e-26	solute carrier family 6 member 3
ENSG00000196091	MYBPC1	3.72851	8.16192e-23	5.17114e-22	myosin binding protein C1
ENSG00000197061	H4C3	3.72669	6.22472e-20	3.26601e-19	H4 clustered histone 3
ENSG00000196660	SLC30A10	3.72579	4.23622e-11	1.23605e-10	solute carrier family 30 member 10
ENSG00000112246	SIM1	3.72565	1.63727e-13	5.69247e-13	SIM bHLH transcription factor 1
ENSG00000138100	TRIM54	3.72287	6.71089e-36	8.62576e-35	tripartite motif containing 54
ENSG00000100473	COCH	3.71826	5.29589e-50	1.36037e-48	cochlin
ENSG00000143228	NUF2	3.71445	2.31477e-102	6.90573e-100	NUF2 component of NDC80 kinetochore complex
ENSG00000183010	PYCR1	3.71024	1.99875e-182	1.69944e-178	pyrroline-5-carboxylate reductase 1
ENSG00000198691	ABCA4	3.70473	1.21121e-38	1.75889e-37	ATP binding cassette subfamily A member 4
ENSG00000128298	BAIAP2L2	3.69611	1.9709e-52	5.59517e-51	BAR/IMD domain containing adaptor protein 2 like 2
ENSG00000156689	GLYATL2	3.69276	1.34697e-18	6.50347e-18	glycine-N-acyltransferase like 2
ENSG00000164794	KCNV1	3.68507	3.66362e-17	1.61482e-16	potassium voltage-gated channel modifier subfamily V member 1
ENSG00000167971	CASKIN1	3.68408	1.27731e-50	3.37802e-49	CASK interacting protein 1
ENSG00000126787	DLGAP5	3.68347	5.74569e-105	2.12403e-102	DLG associated protein 5
ENSG00000277075	H2AC8	3.6834	1.41899e-35	1.78608e-34	H2A clustered histone 8
ENSG00000171004	HS6ST2	3.68258	2.9761e-80	2.58207e-78	heparan sulfate 6-O-sulfotransferase 2
ENSG00000124143	ARHGAP40	3.68169	1.55709e-56	5.26408e-55	Rho GTPase activating protein 40
ENSG00000124657	OR2B6	3.67607	3.86291e-26	2.93647e-25	olfactory receptor family 2 subfamily B member 6
ENSG00000089685	BIRC5	3.67586	1.11016e-97	2.33066e-95	baculoviral IAP repeat containing 5
ENSG00000160886	LY6K	3.67497	4.8803e-29	4.37247e-28	lymphocyte antigen 6 family member K
ENSG00000158089	GALNT14	3.67204	7.32726e-64	3.31383e-62	polypeptide N-acetylgalactosaminyltransferase 14
ENSG00000158402	CDC25C	3.66422	4.60912e-107	1.95945e-104	cell division cycle 25C
ENSG00000248713	C4orf54	3.6624	1.28558e-26	1.00604e-25	chromosome 4 open reading frame 54
ENSG00000162782	TDRD5	3.66226	2.14529e-32	2.30744e-31	tudor domain containing 5
ENSG00000167964	RAB26	3.65085	4.29261e-76	3.13287e-74	RAB26, member RAS oncogene family
ENSG00000126259	KIRREL2	3.64498	4.72939e-27	3.78819e-26	kirre like nephrin family adhesion molecule 2
ENSG00000088325	TPX2	3.6364	1.33163e-98	2.94083e-96	TPX2 microtubule nucleation factor
ENSG00000183317	EPHA10	3.63163	1.135e-89	1.69304e-87	EPH receptor A10
ENSG00000105825	TFPI2	3.62993	1.50921e-28	1.31207e-27	tissue factor pathway inhibitor 2
ENSG00000197616	MYH6	3.62759	2.3932e-18	1.14252e-17	myosin heavy chain 6
ENSG00000115163	CENPA	3.62667	4.25531e-88	5.60943e-86	centromere protein A
ENSG00000168298	H1-4	3.62241	2.25003e-33	2.53389e-32	H1.4 linker histone, cluster member
ENSG00000102387	TAF7L	3.61675	6.22204e-29	5.55411e-28	TATA-box binding protein associated factor 7 like
ENSG00000109705	NKX3-2	3.61497	1.09849e-27	9.12098e-27	NK3 homeobox 2
ENSG00000165304	MELK	3.61473	1.72674e-100	4.51741e-98	maternal embryonic leucine zipper kinase
ENSG00000148584	A1CF	3.61463	1.71948e-17	7.76619e-17	APOBEC1 complementation factor
ENSG00000183856	IQGAP3	3.61438	1.09532e-126	1.69326e-123	IQ motif containing GTPase activating protein 3
ENSG00000188162	OTOG	3.61284	1.7131e-13	5.94394e-13	otogelin
ENSG00000104140	RHOV	3.61232	5.63382e-46	1.19455e-44	ras homolog family member V
ENSG00000169684	CHRNA5	3.61001	1.31143e-58	4.78559e-57	cholinergic receptor nicotinic alpha 5 subunit
ENSG00000035499	DEPDC1B	3.60381	1.31161e-97	2.71999e-95	DEP domain containing 1B
ENSG00000170465	KRT6C	3.59993	6.9053e-13	2.30742e-12	keratin 6C
ENSG00000234224	TMEM229A	3.59846	1.47338e-14	5.47766e-14	transmembrane protein 229A
ENSG00000188505	NCCRP1	3.59744	4.08745e-31	4.11042e-30	NCCRP1, F-box associated domain containing
ENSG00000233056	ERVH48-1	3.59691	7.33704e-23	4.66591e-22	endogenous retrovirus group 48 member 1
ENSG00000088992	TESC	3.59645	9.81665e-40	1.52033e-38	tescalcin
ENSG00000174371	EXO1	3.59633	6.26978e-100	1.52311e-97	exonuclease 1
ENSG00000278023	RDM1	3.59593	9.97997e-67	5.09638e-65	RAD52 motif containing 1
ENSG00000277157	H4C4	3.5904	4.02484e-17	1.76861e-16	H4 clustered histone 4
ENSG00000164744	SUN3	3.58457	4.25586e-22	2.55908e-21	Sad1 and UNC84 domain containing 3
ENSG00000187054	TMPRSS11A	3.58309	4.72915e-14	1.70199e-13	transmembrane serine protease 11A
ENSG00000171877	FRMD5	3.57914	1.59844e-89	2.3232e-87	FERM domain containing 5
ENSG00000165828	PRAP1	3.57672	4.31316e-23	2.7835e-22	proline rich acidic protein 1
ENSG00000054356	PTPRN	3.57533	4.25792e-30	4.04276e-29	protein tyrosine phosphatase receptor type N
ENSG00000142945	KIF2C	3.573	9.51857e-103	2.99747e-100	kinesin family member 2C
ENSG00000169436	COL22A1	3.56402	2.66457e-48	6.2498e-47	collagen type XXII alpha 1 chain
ENSG00000212724	KRTAP2-3	3.56388	1.43543e-12	4.67884e-12	keratin associated protein 2-3
ENSG00000156009	MAGEA8	3.56221	1.39024e-15	5.56261e-15	MAGE family member A8
ENSG00000006611	USH1C	3.56177	2.07158e-22	1.27727e-21	USH1 protein network component harmonin
ENSG00000171804	WDR87	3.55698	9.52686e-18	4.37849e-17	WD repeat domain 87
ENSG00000078328	RBFOX1	3.55559	3.70913e-11	1.08879e-10	RNA binding fox-1 homolog 1
ENSG00000186723	OR10H1	3.54927	2.86045e-12	9.1278e-12	olfactory receptor family 10 subfamily H member 1
ENSG00000007306	CEACAM7	3.54492	5.05405e-32	5.31503e-31	CEA cell adhesion molecule 7
ENSG00000105549	THEG	3.54293	5.95711e-19	2.93881e-18	theg spermatid protein
ENSG00000065328	MCM10	3.5368	6.25345e-90	9.49463e-88	minichromosome maintenance 10 replication initiation factor
ENSG00000188761	BCL2L15	3.5312	6.14793e-70	3.60502e-68	BCL2 like 15
ENSG00000147889	CDKN2A	3.52969	9.11555e-43	1.6438e-41	cyclin dependent kinase inhibitor 2A
ENSG00000077935	SMC1B	3.52641	1.00733e-35	1.27834e-34	structural maintenance of chromosomes 1B
ENSG00000160161	CILP2	3.51807	7.9772e-61	3.20691e-59	cartilage intermediate layer protein 2
ENSG00000162062	TEDC2	3.51509	2.20629e-130	6.74349e-127	tubulin epsilon and delta complex 2
ENSG00000137392	CLPS	3.51502	3.27565e-11	9.66049e-11	colipase
ENSG00000162009	SSTR5	3.51429	1.7206e-10	4.78789e-10	somatostatin receptor 5
ENSG00000164749	HNF4G	3.5129	1.73565e-65	8.55499e-64	hepatocyte nuclear factor 4 gamma
ENSG00000158055	GRHL3	3.51166	3.29466e-71	2.02992e-69	grainyhead like transcription factor 3
ENSG00000244122	UGT1A7	3.50986	5.84433e-10	1.56582e-09	UDP glucuronosyltransferase family 1 member A7
ENSG00000168843	FSTL5	3.50669	9.04759e-11	2.57195e-10	follistatin like 5
ENSG00000185519	FAM131C	3.50651	1.3036e-27	1.07558e-26	family with sequence similarity 131 member C
ENSG00000186603	HPDL	3.50576	8.52486e-51	2.28292e-49	4-hydroxyphenylpyruvate dioxygenase like
ENSG00000070886	EPHA8	3.50419	4.64803e-17	2.03501e-16	EPH receptor A8
ENSG00000136110	CNMD	3.504	2.06664e-11	6.18284e-11	chondromodulin
ENSG00000117394	SLC2A1	3.5025	8.59584e-80	7.30861e-78	solute carrier family 2 member 1
ENSG00000185002	RFX6	3.50085	7.42271e-10	1.9707e-09	regulatory factor X6
ENSG00000071909	MYO3B	3.50028	1.47107e-37	2.04376e-36	myosin IIIB
ENSG00000029993	HMGB3	3.49988	4.47574e-87	5.47554e-85	high mobility group box 3
ENSG00000136099	PCDH8	3.49591	6.00925e-11	1.73228e-10	protocadherin 8
ENSG00000117724	CENPF	3.49424	4.11832e-103	1.32136e-100	centromere protein F
ENSG00000135069	PSAT1	3.48986	4.13285e-84	4.3116e-82	phosphoserine aminotransferase 1
ENSG00000047457	CP	3.48419	1.42223e-56	4.81773e-55	ceruloplasmin
ENSG00000156959	LHFPL4	3.48249	1.18272e-18	5.72664e-18	LHFPL tetraspan subfamily member 4
ENSG00000197444	OGDHL	3.47631	3.47169e-29	3.13189e-28	oxoglutarate dehydrogenase L
ENSG00000159409	CELF3	3.47531	2.50145e-19	1.26636e-18	CUGBP Elav-like family member 3
ENSG00000107105	ELAVL2	3.47367	9.29077e-25	6.59664e-24	ELAV like RNA binding protein 2
ENSG00000154277	UCHL1	3.47228	3.88323e-33	4.33865e-32	ubiquitin C-terminal hydrolase L1
ENSG00000128165	ADM2	3.46998	2.61288e-112	1.77728e-109	adrenomedullin 2
ENSG00000254656	RTL1	3.4678	4.64527e-08	1.07153e-07	retrotransposon Gag like 1
ENSG00000180999	C1orf105	3.46655	5.79404e-20	3.04851e-19	chromosome 1 open reading frame 105
ENSG00000182040	USH1G	3.46604	4.46278e-20	2.36195e-19	USH1 protein network component sans
ENSG00000074276	CDHR2	3.46577	1.6363e-30	1.58459e-29	cadherin related family member 2
ENSG00000166558	SLC38A8	3.46264	8.77136e-16	3.55136e-15	solute carrier family 38 member 8
ENSG00000178401	DNAJC22	3.46247	1.70981e-60	6.76172e-59	DnaJ heat shock protein family (Hsp40) member C22
ENSG00000141527	CARD14	3.45576	2.63176e-59	9.85752e-58	caspase recruitment domain family member 14
ENSG00000178999	AURKB	3.4474	5.62359e-86	6.41806e-84	aurora kinase B
ENSG00000186442	KRT3	3.44594	3.90621e-19	1.95483e-18	keratin 3
ENSG00000273983	H3C8	3.44174	2.66593e-27	2.16289e-26	H3 clustered histone 8
ENSG00000124466	LYPD3	3.43982	3.03669e-43	5.60683e-42	LY6/PLAUR domain containing 3
ENSG00000011347	SYT7	3.43792	4.28889e-67	2.2034e-65	synaptotagmin 7
ENSG00000154493	C10orf90	3.42718	2.72746e-15	1.06843e-14	chromosome 10 open reading frame 90
ENSG00000120498	TEX11	3.42625	5.64921e-35	6.91114e-34	testis expressed 11
ENSG00000101115	SALL4	3.4245	1.06829e-67	5.67696e-66	spalt like transcription factor 4
ENSG00000117971	CHRNB4	3.42274	1.56268e-41	2.66801e-40	cholinergic receptor nicotinic beta 4 subunit
ENSG00000094804	CDC6	3.41606	7.25036e-102	2.05487e-99	cell division cycle 6
ENSG00000166123	GPT2	3.41345	7.80114e-86	8.84389e-84	glutamic--pyruvic transaminase 2
ENSG00000056291	NPFFR2	3.40921	2.01677e-15	7.97934e-15	neuropeptide FF receptor 2
ENSG00000169347	GP2	3.39985	2.56238e-09	6.52392e-09	glycoprotein 2
ENSG00000156970	BUB1B	3.39889	1.04253e-103	3.54566e-101	BUB1 mitotic checkpoint serine/threonine kinase B
ENSG00000197870	PRB3	3.39334	5.4164e-35	6.64544e-34	proline rich protein BstNI subfamily 3
ENSG00000274290	H2BC6	3.39331	9.47127e-25	6.71919e-24	H2B clustered histone 6
ENSG00000139219	COL2A1	3.39097	2.20195e-17	9.84855e-17	collagen type II alpha 1 chain
ENSG00000197409	H3C4	3.39001	2.94673e-34	3.46057e-33	H3 clustered histone 4
ENSG00000168078	PBK	3.38952	1.69494e-73	1.10009e-71	PDZ binding kinase
ENSG00000171246	NPTX1	3.38948	1.31386e-25	9.71403e-25	neuronal pentraxin 1
ENSG00000198753	PLXNB3	3.38809	2.56539e-60	1.01217e-58	plexin B3
ENSG00000196754	S100A2	3.38681	2.7297e-37	3.74344e-36	S100 calcium binding protein A2
ENSG00000008300	CELSR3	3.38454	9.29779e-83	9.08672e-81	cadherin EGF LAG seven-pass G-type receptor 3
ENSG00000167080	B4GALNT2	3.38149	1.83875e-19	9.38979e-19	beta-1,4-N-acetyl-galactosaminyltransferase 2
ENSG00000129988	LBP	3.36954	2.18445e-17	9.778e-17	lipopolysaccharide binding protein
ENSG00000166670	MMP10	3.3637	2.84472e-28	2.43946e-27	matrix metallopeptidase 10
ENSG00000111206	FOXM1	3.36176	5.00899e-86	5.75527e-84	forkhead box M1
ENSG00000161082	CELF5	3.36055	2.6611e-38	3.82519e-37	CUGBP Elav-like family member 5
ENSG00000185818	NAT8L	3.35512	9.55444e-36	1.2143e-34	N-acetyltransferase 8 like
ENSG00000184368	MAP7D2	3.35186	3.35788e-44	6.54075e-43	MAP7 domain containing 2
ENSG00000215644	GCGR	3.34952	1.30912e-19	6.75415e-19	glucagon receptor
ENSG00000177238	TRIM72	3.3477	7.36847e-24	4.9526e-23	tripartite motif containing 72
ENSG00000276043	UHRF1	3.34717	6.38675e-108	2.90379e-105	ubiquitin like with PHD and ring finger domains 1
ENSG00000120068	HOXB8	3.34529	1.9931e-20	1.08076e-19	homeobox B8
ENSG00000146090	RASGEF1C	3.34218	1.62183e-21	9.44173e-21	RasGEF domain family member 1C
ENSG00000120088	CRHR1	3.32769	4.79863e-14	1.72554e-13	corticotropin releasing hormone receptor 1
ENSG00000182256	GABRG3	3.32511	9.37483e-14	3.30882e-13	gamma-aminobutyric acid type A receptor subunit gamma3
ENSG00000115507	OTX1	3.32241	1.59227e-79	1.32081e-77	orthodenticle homeobox 1
ENSG00000197520	FAM177B	3.32191	3.33131e-32	3.54277e-31	family with sequence similarity 177 member B
ENSG00000178752	ERFE	3.31809	8.55383e-41	1.40133e-39	erythroferrone
ENSG00000141449	GREB1L	3.31805	2.87797e-43	5.32274e-42	GREB1 like retinoic acid receptor coactivator
ENSG00000182583	VCX	3.31697	1.123e-10	3.17378e-10	variable charge X-linked
ENSG00000051341	POLQ	3.31583	1.72431e-82	1.66602e-80	DNA polymerase theta
ENSG00000204382	XAGE1B	3.30785	1.13091e-16	4.84655e-16	X antigen family member 1B
ENSG00000077152	UBE2T	3.30356	2.19365e-112	1.55429e-109	ubiquitin conjugating enzyme E2 T
ENSG00000206549	NA	3.30267	1.33224e-37	1.85695e-36	NA
ENSG00000070182	SPTB	3.30172	9.78517e-37	1.31331e-35	spectrin beta, erythrocytic
ENSG00000186871	ERCC6L	3.3007	4.90416e-102	1.43785e-99	ERCC excision repair 6 like, spindle assembly checkpoint helicase
ENSG00000134323	MYCN	3.29582	2.70821e-27	2.19614e-26	MYCN proto-oncogene, bHLH transcription factor
ENSG00000145358	DDIT4L	3.29578	3.6707e-44	7.13374e-43	DNA damage inducible transcript 4 like
ENSG00000091513	TF	3.29468	1.21806e-21	7.13997e-21	transferrin
ENSG00000180806	HOXC9	3.29351	9.7346e-28	8.11853e-27	homeobox C9
ENSG00000168143	FAM83B	3.29294	6.03718e-23	3.85369e-22	family with sequence similarity 83 member B
ENSG00000112742	TTK	3.29201	9.76036e-84	9.87946e-82	TTK protein kinase
ENSG00000133055	MYBPH	3.28564	8.71473e-24	5.82524e-23	myosin binding protein H
ENSG00000105173	CCNE1	3.28532	2.7501e-71	1.70056e-69	cyclin E1
ENSG00000213420	GPC2	3.28393	1.61482e-48	3.84056e-47	glypican 2
ENSG00000170608	FOXA3	3.2833	1.88181e-37	2.59742e-36	forkhead box A3
ENSG00000182968	SOX1	3.28261	7.53004e-06	1.44394e-05	SRY-box transcription factor 1
ENSG00000170577	SIX2	3.28148	1.64495e-29	1.51366e-28	SIX homeobox 2
ENSG00000189366	ALG1L	3.28057	1.77054e-56	5.96197e-55	ALG1 chitobiosyldiphosphodolichol beta-mannosyltransferase like
ENSG00000171747	LGALS4	3.27953	5.83983e-17	2.53915e-16	galectin 4
ENSG00000085999	RAD54L	3.27946	1.79561e-92	3.05343e-90	RAD54 like
ENSG00000171450	CDK5R2	3.27593	4.65862e-21	2.62927e-20	cyclin dependent kinase 5 regulatory subunit 2
ENSG00000163888	CAMK2N2	3.26926	4.3472e-32	4.57735e-31	calcium/calmodulin dependent protein kinase II inhibitor 2
ENSG00000180785	OR51E1	3.26704	3.32652e-36	4.32472e-35	olfactory receptor family 51 subfamily E member 1
ENSG00000124664	SPDEF	3.26577	2.05252e-55	6.6482e-54	SAM pointed domain containing ETS transcription factor
ENSG00000160471	COX6B2	3.26519	1.1158e-32	1.21396e-31	cytochrome c oxidase subunit 6B2
ENSG00000188910	GJB3	3.26342	1.48231e-30	1.44203e-29	gap junction protein beta 3
ENSG00000148942	SLC5A12	3.25196	7.69823e-22	4.56445e-21	solute carrier family 5 member 12
ENSG00000133863	TEX15	3.25151	9.50063e-14	3.35114e-13	testis expressed 15, meiosis and synapsis associated
ENSG00000187134	AKR1C1	3.25109	4.86574e-20	2.56803e-19	aldo-keto reductase family 1 member C1
ENSG00000138180	CEP55	3.25017	2.0426e-93	3.69515e-91	centrosomal protein 55
ENSG00000175868	CALCB	3.24981	5.75969e-20	3.03137e-19	calcitonin related polypeptide beta
ENSG00000165509	MAGEC3	3.24931	2.90596e-13	9.93684e-13	MAGE family member C3
ENSG00000268089	GABRQ	3.24677	2.47117e-18	1.17908e-17	gamma-aminobutyric acid type A receptor subunit theta
ENSG00000105613	MAST1	3.24339	1.5645e-62	6.68451e-61	microtubule associated serine/threonine kinase 1
ENSG00000160973	FOXH1	3.24299	1.72151e-27	1.40945e-26	forkhead box H1
ENSG00000127377	CRYGN	3.24169	1.74664e-34	2.08432e-33	crystallin gamma N
ENSG00000104783	KCNN4	3.2396	5.94982e-63	2.58764e-61	potassium calcium-activated channel subfamily N member 4
ENSG00000085552	IGSF9	3.23713	2.16257e-86	2.53618e-84	immunoglobulin superfamily member 9
ENSG00000196584	XRCC2	3.23678	3.35797e-99	7.82223e-97	X-ray repair cross complementing 2
ENSG00000137571	SLCO5A1	3.23636	8.11356e-56	2.66353e-54	solute carrier organic anion transporter family member 5A1
ENSG00000114631	PODXL2	3.23606	7.64029e-64	3.44624e-62	podocalyxin like 2
ENSG00000119125	GDA	3.23345	2.75425e-18	1.31157e-17	guanine deaminase
ENSG00000198354	DCAF12L2	3.23321	1.88313e-15	7.47144e-15	DDB1 and CUL4 associated factor 12 like 2
ENSG00000101311	FERMT1	3.23016	3.43396e-86	3.97241e-84	fermitin family member 1
ENSG00000198125	MB	3.22799	7.10662e-45	1.42846e-43	myoglobin
ENSG00000166535	A2ML1	3.22639	1.20051e-20	6.6067e-20	alpha-2-macroglobulin like 1
ENSG00000184261	KCNK12	3.22493	2.09136e-32	2.25085e-31	potassium two pore domain channel subfamily K member 12
ENSG00000129810	SGO1	3.22182	1.95228e-88	2.6348e-86	shugoshin 1
ENSG00000171848	RRM2	3.21869	1.62097e-88	2.22295e-86	ribonucleotide reductase regulatory subunit M2
ENSG00000165449	SLC16A9	3.21664	2.80962e-34	3.30412e-33	solute carrier family 16 member 9
ENSG00000204710	SPDYC	3.21606	6.04496e-13	2.02871e-12	speedy/RINGO cell cycle regulator family member C
ENSG00000161958	FGF11	3.21559	2.50158e-50	6.50449e-49	fibroblast growth factor 11
ENSG00000178773	CPNE7	3.2125	9.72072e-57	3.33268e-55	copine 7
ENSG00000166851	PLK1	3.21062	5.67177e-100	1.3978e-97	polo like kinase 1
ENSG00000109805	NCAPG	3.20995	2.43728e-82	2.34158e-80	non-SMC condensin I complex subunit G
ENSG00000105048	TNNT1	3.20826	1.20925e-27	1.00016e-26	troponin T1, slow skeletal type
ENSG00000154646	TMPRSS15	3.20789	3.01184e-10	8.23944e-10	transmembrane serine protease 15
ENSG00000142273	CBLC	3.20266	9.16208e-89	1.28761e-86	Cbl proto-oncogene C
ENSG00000214510	SPINK13	3.20164	2.5877e-24	1.78587e-23	serine peptidase inhibitor Kazal type 13
ENSG00000165480	SKA3	3.199	1.21811e-89	1.80121e-87	spindle and kinetochore associated complex subunit 3
ENSG00000103269	RHBDL1	3.19617	8.21616e-63	3.55511e-61	rhomboid like 1
ENSG00000130054	FAM155B	3.19419	6.33528e-42	1.09706e-40	family with sequence similarity 155 member B
ENSG00000181433	SAGE1	3.19384	1.72548e-08	4.10835e-08	sarcoma antigen 1
ENSG00000183631	PRR32	3.19316	2.70326e-12	8.64564e-12	proline rich 32
ENSG00000198883	PNMA5	3.18845	1.36963e-16	5.83868e-16	PNMA family member 5
ENSG00000187980	PLA2G2C	3.1857	2.3332e-34	2.75912e-33	phospholipase A2 group IIC
ENSG00000185028	LRRC14B	3.18165	7.85464e-18	3.62859e-17	leucine rich repeat containing 14B
ENSG00000169474	SPRR1A	3.17977	6.62909e-13	2.21774e-12	small proline rich protein 1A
ENSG00000176920	FUT2	3.17894	4.05942e-89	5.85003e-87	fucosyltransferase 2
ENSG00000168779	SHOX2	3.17498	5.32548e-35	6.53861e-34	short stature homeobox 2
ENSG00000129195	PIMREG	3.17413	1.53039e-68	8.58886e-67	PICALM interacting mitotic regulator
ENSG00000129173	E2F8	3.17386	1.86648e-100	4.809e-98	E2F transcription factor 8
ENSG00000105641	SLC5A5	3.16155	2.50482e-20	1.34793e-19	solute carrier family 5 member 5
ENSG00000130711	PRDM12	3.15922	7.42472e-27	5.88338e-26	PR/SET domain 12
ENSG00000111665	CDCA3	3.15803	1.36928e-87	1.72479e-85	cell division cycle associated 3
ENSG00000165181	SHOC1	3.1578	8.95825e-31	8.83614e-30	shortage in chiasmata 1
ENSG00000169607	CKAP2L	3.15573	2.48761e-86	2.89738e-84	cytoskeleton associated protein 2 like
ENSG00000093009	CDC45	3.15468	3.5725e-83	3.55266e-81	cell division cycle 45
ENSG00000114270	COL7A1	3.15093	2.07131e-40	3.32288e-39	collagen type VII alpha 1 chain
ENSG00000184343	SRPK3	3.15071	1.76948e-48	4.18498e-47	SRSF protein kinase 3
ENSG00000112984	KIF20A	3.14955	2.59436e-101	7.0027e-99	kinesin family member 20A
ENSG00000180318	ALX1	3.14624	2.00233e-11	5.99571e-11	ALX homeobox 1
ENSG00000169427	KCNK9	3.14292	7.52278e-18	3.48e-17	potassium two pore domain channel subfamily K member 9
ENSG00000102313	ITIH6	3.14146	1.59106e-17	7.20857e-17	inter-alpha-trypsin inhibitor heavy chain family member 6
ENSG00000162849	KIF26B	3.14078	1.41517e-98	3.08526e-96	kinesin family member 26B
ENSG00000147246	HTR2C	3.13962	1.30373e-07	2.89463e-07	5-hydroxytryptamine receptor 2C
ENSG00000187583	PLEKHN1	3.13426	1.05375e-97	2.23988e-95	pleckstrin homology domain containing N1
ENSG00000188095	MESP2	3.13204	5.35937e-38	7.59467e-37	mesoderm posterior bHLH transcription factor 2
ENSG00000134757	DSG3	3.13201	8.83581e-14	3.12117e-13	desmoglein 3
ENSG00000164855	TMEM184A	3.1309	6.48892e-108	2.90379e-105	transmembrane protein 184A
ENSG00000080986	NDC80	3.12523	7.92442e-83	7.78929e-81	NDC80 kinetochore complex component
ENSG00000101198	NKAIN4	3.12502	2.76477e-29	2.50613e-28	sodium/potassium transporting ATPase interacting 4
ENSG00000135476	ESPL1	3.1204	3.56261e-77	2.75374e-75	extra spindle pole bodies like 1, separase
ENSG00000164638	SLC29A4	3.11853	7.73765e-47	1.68907e-45	solute carrier family 29 member 4
ENSG00000100373	UPK3A	3.11487	1.12945e-28	9.89508e-28	uroplakin 3A
ENSG00000189001	SBSN	3.11344	1.18748e-16	5.08514e-16	suprabasin
ENSG00000124602	UNC5CL	3.11006	3.32876e-76	2.45046e-74	unc-5 family C-terminal like
ENSG00000072041	SLC6A15	3.10856	4.08484e-12	1.28706e-11	solute carrier family 6 member 15
ENSG00000186790	FOXE3	3.10855	4.07401e-15	1.57344e-14	forkhead box E3
ENSG00000113905	HRG	3.10738	6.15514e-14	2.20215e-13	histidine rich glycoprotein
ENSG00000148773	MKI67	3.10735	2.12374e-83	2.12436e-81	marker of proliferation Ki-67
ENSG00000075218	GTSE1	3.09871	2.89153e-88	3.87168e-86	G2 and S-phase expressed 1
ENSG00000148848	ADAM12	3.09809	1.79375e-55	5.82113e-54	ADAM metallopeptidase domain 12
ENSG00000134398	ERN2	3.09487	1.56226e-20	8.54494e-20	endoplasmic reticulum to nucleus signaling 2
ENSG00000176884	GRIN1	3.09061	1.53879e-43	2.8755e-42	glutamate ionotropic receptor NMDA type subunit 1
ENSG00000076382	SPAG5	3.08842	3.85929e-100	9.65106e-98	sperm associated antigen 5
ENSG00000152377	SPOCK1	3.08835	3.51659e-33	3.94196e-32	SPARC (osteonectin), cwcv and kazal like domains proteoglycan 1
ENSG00000163467	TSACC	3.08553	1.05778e-59	4.03309e-58	TSSK6 activating cochaperone
ENSG00000007314	SCN4A	3.08144	7.15423e-24	4.81431e-23	sodium voltage-gated channel alpha subunit 4
ENSG00000168955	TM4SF20	3.07877	3.80286e-10	1.03221e-09	transmembrane 4 L six family member 20
ENSG00000102385	DRP2	3.07791	1.46054e-37	2.03079e-36	dystrophin related protein 2
ENSG00000131095	GFAP	3.0772	9.09347e-32	9.40599e-31	glial fibrillary acidic protein
ENSG00000179873	NLRP11	3.07574	7.35543e-16	2.99089e-15	NLR family pyrin domain containing 11
ENSG00000104055	TGM5	3.07344	8.7996e-20	4.57187e-19	transglutaminase 5
ENSG00000258986	TMEM179	3.06913	8.68654e-13	2.87662e-12	transmembrane protein 179
ENSG00000090534	THPO	3.06901	6.67567e-29	5.94967e-28	thrombopoietin
ENSG00000244094	SPRR2F	3.06891	1.10025e-08	2.65613e-08	small proline rich protein 2F
ENSG00000151012	SLC7A11	3.06727	1.07773e-37	1.50714e-36	solute carrier family 7 member 11
ENSG00000122136	OBP2A	3.06676	3.62336e-13	1.23329e-12	odorant binding protein 2A
ENSG00000049283	EPN3	3.066	3.56822e-82	3.38981e-80	epsin 3
ENSG00000110492	MDK	3.06485	2.04471e-79	1.67165e-77	midkine
ENSG00000106089	STX1A	3.06011	6.65698e-84	6.8194e-82	syntaxin 1A
ENSG00000084734	GCKR	3.05845	1.37268e-26	1.07223e-25	glucokinase regulator
ENSG00000143590	EFNA3	3.05827	1.04337e-88	1.45431e-86	ephrin A3
ENSG00000144045	DQX1	3.05521	2.71705e-27	2.20226e-26	DEAQ-box RNA dependent ATPase 1
ENSG00000166920	C15orf48	3.05354	2.87969e-43	5.32274e-42	chromosome 15 open reading frame 48
ENSG00000133636	NTS	3.05217	3.20065e-11	9.44585e-11	neurotensin
ENSG00000091651	ORC6	3.04976	3.10304e-97	6.3575e-95	origin recognition complex subunit 6
ENSG00000157456	CCNB2	3.04664	9.20185e-87	1.10195e-84	cyclin B2
ENSG00000101003	GINS1	3.0463	4.56896e-93	8.17843e-91	GINS complex subunit 1
ENSG00000134690	CDCA8	3.04381	7.59161e-94	1.40321e-91	cell division cycle associated 8
ENSG00000187642	PERM1	3.04315	1.38399e-79	1.16509e-77	PPARGC1 and ESRR induced regulator, muscle 1
ENSG00000072571	HMMR	3.0411	6.97805e-82	6.5559e-80	hyaluronan mediated motility receptor
ENSG00000114638	UPK1B	3.03848	1.06547e-10	3.01519e-10	uroplakin 1B
ENSG00000129521	EGLN3	3.03844	1.12884e-45	2.36402e-44	egl-9 family hypoxia inducible factor 3
ENSG00000101188	NTSR1	3.03776	5.40603e-16	2.21891e-15	neurotensin receptor 1
ENSG00000249693	THEGL	3.03325	3.29576e-19	1.65616e-18	theg spermatid protein like
ENSG00000139973	SYT16	3.03264	8.86465e-26	6.58843e-25	synaptotagmin 16
ENSG00000140557	ST8SIA2	3.03217	5.61097e-21	3.14588e-20	ST8 alpha-N-acetyl-neuraminide alpha-2,8-sialyltransferase 2
ENSG00000181019	NQO1	3.03158	1.92591e-45	3.99878e-44	NAD(P)H quinone dehydrogenase 1
ENSG00000139540	SLC39A5	3.02935	9.64795e-23	6.06743e-22	solute carrier family 39 member 5
ENSG00000160957	RECQL4	3.02581	5.58761e-92	9.31543e-90	RecQ like helicase 4
ENSG00000154839	SKA1	3.02502	1.655e-69	9.54012e-68	spindle and kinetochore associated complex subunit 1
ENSG00000162006	MSLNL	3.02263	2.21037e-18	1.05701e-17	mesothelin like
ENSG00000160180	TFF3	3.02204	1.38732e-20	7.60769e-20	trefoil factor 3
ENSG00000198049	AVPR1B	3.01688	4.8393e-13	1.63425e-12	arginine vasopressin receptor 1B
ENSG00000162383	SLC1A7	3.01412	4.59884e-20	2.43018e-19	solute carrier family 1 member 7
ENSG00000186684	CYP27C1	3.01278	1.83265e-35	2.29487e-34	cytochrome P450 family 27 subfamily C member 1
ENSG00000179930	ZNF648	3.00861	8.79991e-14	3.10913e-13	zinc finger protein 648
ENSG00000186529	CYP4F3	3.00802	9.57302e-16	3.86031e-15	cytochrome P450 family 4 subfamily F member 3
ENSG00000121152	NCAPH	3.00634	1.78315e-80	1.57112e-78	non-SMC condensin I complex subunit H
ENSG00000101470	TNNC2	3.00577	1.81026e-21	1.05027e-20	troponin C2, fast skeletal type
ENSG00000104879	CKM	3.00536	5.34134e-26	4.0297e-25	creatine kinase, M-type
ENSG00000167011	NAT16	3.00421	4.64019e-16	1.91149e-15	N-acetyltransferase 16 (putative)
ENSG00000198796	ALPK2	2.9946	2.02043e-40	3.24433e-39	alpha kinase 2
ENSG00000066248	NGEF	2.99226	1.22983e-43	2.31341e-42	neuronal guanine nucleotide exchange factor
ENSG00000171631	P2RY6	2.98955	4.70797e-63	2.06871e-61	pyrimidinergic receptor P2Y6
ENSG00000100593	ISM2	2.98817	1.73267e-15	6.89056e-15	isthmin 2
ENSG00000135638	EMX1	2.98659	5.61143e-17	2.44297e-16	empty spiracles homeobox 1
ENSG00000127564	PKMYT1	2.98265	6.37254e-81	5.7641e-79	protein kinase, membrane associated tyrosine/threonine 1
ENSG00000242715	CCDC169	2.97749	1.64948e-49	4.14318e-48	coiled-coil domain containing 169
ENSG00000173404	INSM1	2.97568	1.52907e-14	5.67602e-14	INSM transcriptional repressor 1
ENSG00000143882	ATP6V1C2	2.97429	3.07691e-42	5.42768e-41	ATPase H+ transporting V1 subunit C2
ENSG00000148344	PTGES	2.97393	1.08968e-56	3.7209e-55	prostaglandin E synthase
ENSG00000134057	CCNB1	2.97199	4.83302e-89	6.90635e-87	cyclin B1
ENSG00000182901	RGS7	2.97088	1.76102e-17	7.94748e-17	regulator of G protein signaling 7
ENSG00000162039	MEIOB	2.97084	2.74225e-10	7.5225e-10	meiosis specific with OB-fold
ENSG00000184661	CDCA2	2.96903	1.97113e-76	1.48314e-74	cell division cycle associated 2
ENSG00000146670	CDCA5	2.96859	1.78486e-77	1.39227e-75	cell division cycle associated 5
ENSG00000131650	KREMEN2	2.96772	5.19246e-39	7.70487e-38	kringle containing transmembrane protein 2
ENSG00000146013	GFRA3	2.96365	6.376e-20	3.34229e-19	GDNF family receptor alpha 3
ENSG00000146276	GABRR1	2.96236	2.53936e-11	7.54268e-11	gamma-aminobutyric acid type A receptor subunit rho1
ENSG00000179088	C12orf42	2.96209	1.16956e-32	1.27082e-31	chromosome 12 open reading frame 42
ENSG00000196876	SCN8A	2.96179	1.09693e-49	2.78408e-48	sodium voltage-gated channel alpha subunit 8
ENSG00000106327	TFR2	2.95925	2.09969e-72	1.32242e-70	transferrin receptor 2
ENSG00000131142	CCL25	2.9589	1.4633e-21	8.53341e-21	C-C motif chemokine ligand 25
ENSG00000109758	HGFAC	2.95622	9.19963e-25	6.53739e-24	HGF activator
ENSG00000281406	NA	2.95542	4.26414e-56	1.41624e-54	NA
ENSG00000205116	TMEM88B	2.95399	2.99519e-21	1.71147e-20	transmembrane protein 88B
ENSG00000186897	C1QL4	2.9472	2.18209e-13	7.52032e-13	complement C1q like 4
ENSG00000171903	CYP4F11	2.94586	6.2277e-17	2.70434e-16	cytochrome P450 family 4 subfamily F member 11
ENSG00000070729	CNGB1	2.94518	9.19932e-32	9.50392e-31	cyclic nucleotide gated channel subunit beta 1
ENSG00000203837	PNLIPRP3	2.94345	5.4125e-06	1.04948e-05	pancreatic lipase related protein 3
ENSG00000234602	MCIDAS	2.94135	1.80631e-39	2.74253e-38	multiciliate differentiation and DNA synthesis associated cell cycle protein
ENSG00000144354	CDCA7	2.93118	2.87319e-62	1.21842e-60	cell division cycle associated 7
ENSG00000196787	H2AC11	2.92812	5.66571e-34	6.57199e-33	H2A clustered histone 11
ENSG00000181143	MUC16	2.92539	5.35688e-21	3.00938e-20	mucin 16, cell surface associated
ENSG00000140534	TICRR	2.92515	3.71138e-74	2.53633e-72	TOPBP1 interacting checkpoint and replication regulator
ENSG00000167476	JSRP1	2.92181	7.27503e-41	1.20109e-39	junctional sarcoplasmic reticulum protein 1
ENSG00000165376	CLDN2	2.9211	1.17522e-16	5.03392e-16	claudin 2
ENSG00000168754	FAM178B	2.92042	1.06773e-39	1.65061e-38	family with sequence similarity 178 member B
ENSG00000237289	CKMT1B	2.9178	2.00796e-30	1.93129e-29	creatine kinase, mitochondrial 1B
ENSG00000136535	TBR1	2.91526	6.88104e-11	1.97689e-10	T-box brain transcription factor 1
ENSG00000147509	RGS20	2.91184	1.14256e-30	1.12049e-29	regulator of G protein signaling 20
ENSG00000163053	SLC16A14	2.91179	9.75021e-32	1.00547e-30	solute carrier family 16 member 14
ENSG00000186340	THBS2	2.91014	7.52605e-58	2.67742e-56	thrombospondin 2
ENSG00000132744	ACY3	2.9096	1.63781e-43	3.05718e-42	aminoacylase 3
ENSG00000104327	CALB1	2.90827	1.06391e-15	4.28106e-15	calbindin 1
ENSG00000261587	TMEM249	2.90695	2.02371e-24	1.40405e-23	transmembrane protein 249
ENSG00000061656	SPAG4	2.90664	8.32342e-93	1.45917e-90	sperm associated antigen 4
ENSG00000154118	JPH3	2.90507	1.14626e-20	6.31425e-20	junctophilin 3
ENSG00000121211	MND1	2.90305	6.9818e-84	7.10931e-82	meiotic nuclear divisions 1
ENSG00000130822	PNCK	2.90245	2.24852e-26	1.72858e-25	pregnancy up-regulated nonubiquitous CaM kinase
ENSG00000145386	CCNA2	2.89502	3.15765e-76	2.3448e-74	cyclin A2
ENSG00000108821	COL1A1	2.89275	8.50462e-51	2.28109e-49	collagen type I alpha 1 chain
ENSG00000105664	COMP	2.89153	2.60809e-31	2.64622e-30	cartilage oligomeric matrix protein
ENSG00000086159	AQP6	2.88733	1.25527e-21	7.35559e-21	aquaporin 6
ENSG00000057593	F7	2.88706	3.33198e-19	1.67386e-18	coagulation factor VII
ENSG00000100526	CDKN3	2.88684	9.67847e-63	4.16664e-61	cyclin dependent kinase inhibitor 3
ENSG00000180535	BHLHA15	2.88507	2.61855e-40	4.17323e-39	basic helix-loop-helix family member a15
ENSG00000157111	TMEM171	2.88399	2.71091e-32	2.89931e-31	transmembrane protein 171
ENSG00000101076	HNF4A	2.88327	6.38433e-14	2.27744e-13	hepatocyte nuclear factor 4 alpha
ENSG00000167619	TMEM145	2.88324	4.24199e-31	4.25576e-30	transmembrane protein 145
ENSG00000152430	BOLL	2.88246	5.38909e-12	1.68397e-11	boule homolog, RNA binding protein
ENSG00000106927	AMBP	2.87791	1.19519e-18	5.78212e-18	alpha-1-microglobulin/bikunin precursor
ENSG00000242866	STRC	2.87679	5.7208e-21	3.2064e-20	stereocilin
ENSG00000177984	LCN15	2.87199	8.06938e-08	1.82546e-07	lipocalin 15
ENSG00000132840	BHMT2	2.8718	4.39874e-23	2.83658e-22	betaine--homocysteine S-methyltransferase 2
ENSG00000166603	MC4R	2.86867	2.37269e-15	9.34623e-15	melanocortin 4 receptor
ENSG00000185130	H2BC13	2.86717	1.52873e-19	7.85615e-19	H2B clustered histone 13
ENSG00000170166	HOXD4	2.86587	1.14956e-18	5.57247e-18	homeobox D4
ENSG00000153086	ACMSD	2.86531	4.42879e-24	3.00765e-23	aminocarboxymuconate semialdehyde decarboxylase
ENSG00000186907	RTN4RL2	2.86421	4.10737e-42	7.19318e-41	reticulon 4 receptor like 2
ENSG00000143858	SYT2	2.86362	8.94393e-31	8.82713e-30	synaptotagmin 2
ENSG00000137809	ITGA11	2.85984	1.07017e-47	2.45259e-46	integrin subunit alpha 11
ENSG00000177354	C10orf71	2.8598	6.28579e-10	1.67802e-09	chromosome 10 open reading frame 71
ENSG00000197106	SLC6A17	2.85883	1.95314e-23	1.28186e-22	solute carrier family 6 member 17
ENSG00000223572	CKMT1A	2.8562	3.36412e-30	3.21749e-29	creatine kinase, mitochondrial 1A
ENSG00000188738	FSIP2	2.85375	4.10936e-25	2.96981e-24	fibrous sheath interacting protein 2
ENSG00000170289	CNGB3	2.85327	1.64143e-19	8.40994e-19	cyclic nucleotide gated channel subunit beta 3
ENSG00000166546	BEAN1	2.85103	1.25346e-47	2.86109e-46	brain expressed associated with NEDD4 1
ENSG00000131153	GINS2	2.84914	1.35968e-73	8.92714e-72	GINS complex subunit 2
ENSG00000095587	TLL2	2.84706	1.65466e-35	2.07657e-34	tolloid like 2
ENSG00000144485	HES6	2.84094	1.89721e-37	2.61655e-36	hes family bHLH transcription factor 6
ENSG00000166922	SCG5	2.8399	7.87185e-36	1.00647e-34	secretogranin V
ENSG00000118271	TTR	2.83816	2.71299e-09	6.89705e-09	transthyretin
ENSG00000128322	IGLL1	2.8358	1.19045e-20	6.55343e-20	immunoglobulin lambda like polypeptide 1
ENSG00000182489	XKRX	2.83517	7.13341e-40	1.11698e-38	XK related X-linked
ENSG00000131187	F12	2.8302	1.41705e-55	4.62513e-54	coagulation factor XII
ENSG00000166803	PCLAF	2.82763	3.97887e-79	3.22193e-77	PCNA clamp associated factor
ENSG00000132692	BCAN	2.82677	5.24699e-36	6.77487e-35	brevican
ENSG00000134258	VTCN1	2.82636	1.99052e-21	1.15093e-20	V-set domain containing T cell activation inhibitor 1
ENSG00000230453	ANKRD18B	2.82546	1.70093e-20	9.27952e-20	ankyrin repeat domain 18B
ENSG00000132746	ALDH3B2	2.82541	6.41792e-35	7.80106e-34	aldehyde dehydrogenase 3 family member B2
ENSG00000140519	RHCG	2.82263	4.59093e-16	1.89166e-15	Rh family C glycoprotein
ENSG00000144355	DLX1	2.82226	1.44215e-14	5.36623e-14	distal-less homeobox 1
ENSG00000184995	IFNE	2.82065	5.65233e-12	1.76428e-11	interferon epsilon
ENSG00000164647	STEAP1	2.81964	2.23543e-50	5.82135e-49	STEAP family member 1
ENSG00000136931	NR5A1	2.81561	2.26853e-13	7.80739e-13	nuclear receptor subfamily 5 group A member 1
ENSG00000103460	TOX3	2.81317	1.27835e-35	1.61503e-34	TOX high mobility group box family member 3
ENSG00000163568	AIM2	2.81142	1.7093e-33	1.93519e-32	absent in melanoma 2
ENSG00000132000	PODNL1	2.80771	7.94034e-41	1.30586e-39	podocan like 1
ENSG00000127561	SYNGR3	2.80767	2.55419e-40	4.07449e-39	synaptogyrin 3
ENSG00000160282	FTCD	2.80548	1.67262e-21	9.72406e-21	formimidoyltransferase cyclodeaminase
ENSG00000129991	TNNI3	2.801	9.01766e-19	4.40015e-18	troponin I3, cardiac type
ENSG00000152766	ANKRD22	2.80091	1.02929e-52	2.94664e-51	ankyrin repeat domain 22
ENSG00000163975	MELTF	2.80078	2.23092e-41	3.77857e-40	melanotransferrin
ENSG00000186007	LEMD1	2.79684	1.93026e-33	2.17955e-32	LEM domain containing 1
ENSG00000147255	IGSF1	2.7962	6.36144e-24	4.29101e-23	immunoglobulin superfamily member 1
ENSG00000127252	PLAAT1	2.794	1.19567e-31	1.2278e-30	phospholipase A and acyltransferase 1
ENSG00000167771	RCOR2	2.7937	8.33075e-39	1.22441e-37	REST corepressor 2
ENSG00000135744	AGT	2.78913	1.01586e-24	7.1888e-24	angiotensinogen
ENSG00000131686	CA6	2.78757	1.43514e-12	4.67878e-12	carbonic anhydrase 6
ENSG00000021488	SLC7A9	2.78701	7.61144e-22	4.51456e-21	solute carrier family 7 member 9
ENSG00000240204	SMKR1	2.77949	9.33268e-30	8.70555e-29	small lysine rich protein 1
ENSG00000062038	CDH3	2.77795	4.56748e-42	7.98253e-41	cadherin 3
ENSG00000178445	GLDC	2.77369	9.3379e-26	6.92805e-25	glycine decarboxylase
ENSG00000145794	MEGF10	2.77285	1.3912e-24	9.75565e-24	multiple EGF like domains 10
ENSG00000124479	NDP	2.76919	2.92729e-16	1.22246e-15	norrin cystine knot growth factor NDP
ENSG00000130643	CALY	2.76805	1.51803e-15	6.05821e-15	calcyon neuron specific vesicular protein
ENSG00000180287	PLD5	2.76178	3.33692e-22	2.01865e-21	phospholipase D family member 5
ENSG00000099834	CDHR5	2.75892	9.85845e-16	3.97353e-15	cadherin related family member 5
ENSG00000138347	MYPN	2.7587	2.89474e-13	9.90444e-13	myopalladin
ENSG00000132749	TESMIN	2.75785	1.00671e-40	1.64133e-39	testis expressed metallothionein like protein
ENSG00000154920	EME1	2.75771	3.92839e-76	2.87941e-74	essential meiotic structure-specific endonuclease 1
ENSG00000263513	FAM72C	2.75611	2.32401e-30	2.23024e-29	family with sequence similarity 72 member C
ENSG00000128040	SPINK2	2.75499	2.4492e-25	1.79057e-24	serine peptidase inhibitor Kazal type 2
ENSG00000148965	SAA4	2.75255	6.23337e-16	2.54498e-15	serum amyloid A4, constitutive
ENSG00000174939	ASPHD1	2.75064	2.31986e-37	3.19168e-36	aspartate beta-hydroxylase domain containing 1
ENSG00000100505	TRIM9	2.74962	1.64604e-24	1.14811e-23	tripartite motif containing 9
ENSG00000179148	ALOXE3	2.74751	2.41624e-28	2.08191e-27	arachidonate lipoxygenase 3
ENSG00000085840	ORC1	2.74549	3.56193e-70	2.11786e-68	origin recognition complex subunit 1
ENSG00000102384	CENPI	2.74486	1.12759e-70	6.84809e-69	centromere protein I
ENSG00000152670	DDX4	2.74367	4.04554e-15	1.5628e-14	DEAD-box helicase 4
ENSG00000128578	STRIP2	2.74273	4.50801e-37	6.1278e-36	striatin interacting protein 2
ENSG00000189057	FAM111B	2.74001	1.64512e-72	1.03997e-70	family with sequence similarity 111 member B
ENSG00000141485	SLC13A5	2.7385	8.3351e-19	4.07294e-18	solute carrier family 13 member 5
ENSG00000149926	TLCD3B	2.73845	1.15964e-27	9.60995e-27	TLC domain containing 3B
ENSG00000087494	PTHLH	2.73806	5.71901e-27	4.55512e-26	parathyroid hormone like hormone
ENSG00000115297	TLX2	2.73775	2.1163e-17	9.49044e-17	T cell leukemia homeobox 2
ENSG00000138039	LHCGR	2.73766	6.28159e-13	2.1048e-12	luteinizing hormone/choriogonadotropin receptor
ENSG00000237649	KIFC1	2.73479	2.57045e-68	1.41002e-66	kinesin family member C1
ENSG00000170775	GPR37	2.73257	2.69581e-32	2.88497e-31	G protein-coupled receptor 37
ENSG00000167513	CDT1	2.73128	1.49328e-68	8.40833e-67	chromatin licensing and DNA replication factor 1
ENSG00000125319	HROB	2.73111	6.33229e-74	4.25615e-72	homologous recombination factor with OB-fold
ENSG00000095596	CYP26A1	2.73057	2.45847e-15	9.67737e-15	cytochrome P450 family 26 subfamily A member 1
ENSG00000134940	ACRV1	2.73045	1.21394e-30	1.18775e-29	acrosomal vesicle protein 1
ENSG00000037965	HOXC8	2.72943	8.57101e-20	4.45582e-19	homeobox C8
ENSG00000165891	E2F7	2.72882	2.3597e-47	5.3148e-46	E2F transcription factor 7
ENSG00000092054	MYH7	2.7254	4.72605e-12	1.48168e-11	myosin heavy chain 7
ENSG00000205213	LGR4	2.7252	1.13853e-91	1.84388e-89	leucine rich repeat containing G protein-coupled receptor 4
ENSG00000206013	IFITM5	2.72363	1.28517e-11	3.90604e-11	interferon induced transmembrane protein 5
ENSG00000198216	CACNA1E	2.72277	1.01896e-24	7.20776e-24	calcium voltage-gated channel subunit alpha1 E
ENSG00000092853	CLSPN	2.72163	2.69903e-61	1.10065e-59	claspin
ENSG00000100558	PLEK2	2.72089	4.05851e-68	2.19095e-66	pleckstrin 2
ENSG00000155265	GOLGA7B	2.72051	9.70998e-46	2.0385e-44	golgin A7 family member B
ENSG00000095752	IL11	2.71785	1.28217e-32	1.39051e-31	interleukin 11
ENSG00000196353	CPNE4	2.7158	2.7446e-34	3.22989e-33	copine 4
ENSG00000236279	CLEC2L	2.7134	5.59479e-12	1.7476e-11	C-type lectin domain family 2 member L
ENSG00000155980	KIF5A	2.70768	7.07802e-28	5.935e-27	kinesin family member 5A
ENSG00000153012	LGI2	2.70667	1.3675e-40	2.2147e-39	leucine rich repeat LGI family member 2
ENSG00000122728	TAF1L	2.70614	2.46922e-14	9.04936e-14	TATA-box binding protein associated factor 1 like
ENSG00000137270	GCM1	2.70494	7.06736e-22	4.19918e-21	glial cells missing transcription factor 1
ENSG00000128422	KRT17	2.70486	8.66473e-19	4.23158e-18	keratin 17
ENSG00000148346	LCN2	2.70401	9.12724e-26	6.78063e-25	lipocalin 2
ENSG00000273274	ZBTB8B	2.70381	1.70217e-19	8.71324e-19	zinc finger and BTB domain containing 8B
ENSG00000169258	GPRIN1	2.7034	7.91851e-74	5.28056e-72	G protein regulated inducer of neurite outgrowth 1
ENSG00000113889	KNG1	2.70221	1.96646e-10	5.44887e-10	kininogen 1
ENSG00000203814	H2BC18	2.70029	1.41398e-32	1.52956e-31	H2B clustered histone 18
ENSG00000198807	PAX9	2.69991	8.01038e-30	7.50091e-29	paired box 9
ENSG00000248771	SMIM31	2.69549	7.50406e-19	3.67636e-18	small integral membrane protein 31
ENSG00000136492	BRIP1	2.69496	2.51459e-78	1.97966e-76	BRCA1 interacting protein C-terminal helicase 1
ENSG00000125285	SOX21	2.69482	5.96461e-17	2.59142e-16	SRY-box transcription factor 21
ENSG00000179546	HTR1D	2.6935	3.77745e-24	2.58493e-23	5-hydroxytryptamine receptor 1D
ENSG00000165731	RET	2.69154	3.03361e-19	1.52713e-18	ret proto-oncogene
ENSG00000138160	KIF11	2.68943	5.25711e-84	5.45105e-82	kinesin family member 11
ENSG00000163357	DCST1	2.68515	1.67827e-48	3.98033e-47	DC-STAMP domain containing 1
ENSG00000163808	KIF15	2.68509	1.37765e-72	8.74137e-71	kinesin family member 15
ENSG00000198598	MMP17	2.68424	2.70305e-40	4.29985e-39	matrix metallopeptidase 17
ENSG00000196208	GREB1	2.68118	1.70398e-33	1.93175e-32	growth regulating estrogen receptor binding 1
ENSG00000183837	PNMA3	2.67963	2.25231e-22	1.38469e-21	PNMA family member 3
ENSG00000158315	RHBDL2	2.67917	4.60968e-76	3.3499e-74	rhomboid like 2
ENSG00000091482	SMPX	2.67694	1.61337e-16	6.83833e-16	small muscle protein X-linked
ENSG00000139151	PLCZ1	2.67487	9.35406e-09	2.27367e-08	phospholipase C zeta 1
ENSG00000105427	CNFN	2.67173	9.47564e-43	1.70692e-41	cornifelin
ENSG00000103257	SLC7A5	2.66987	9.13525e-51	2.44253e-49	solute carrier family 7 member 5
ENSG00000189051	RNF222	2.66973	2.08691e-16	8.79502e-16	ring finger protein 222
ENSG00000189433	GJB4	2.66858	6.8533e-14	2.44013e-13	gap junction protein beta 4
ENSG00000161888	SPC24	2.66644	7.97077e-71	4.85817e-69	SPC24 component of NDC80 kinetochore complex
ENSG00000278828	H3C10	2.66526	2.98727e-37	4.08677e-36	H3 clustered histone 10
ENSG00000112837	TBX18	2.66414	2.90842e-15	1.13774e-14	T-box transcription factor 18
ENSG00000138316	ADAMTS14	2.66284	6.78402e-58	2.42358e-56	ADAM metallopeptidase with thrombospondin type 1 motif 14
ENSG00000138778	CENPE	2.66245	3.14207e-64	1.44408e-62	centromere protein E
ENSG00000124493	GRM4	2.65921	3.44926e-19	1.73176e-18	glutamate metabotropic receptor 4
ENSG00000214513	NOTO	2.65338	1.7945e-09	4.62706e-09	notochord homeobox
ENSG00000145692	BHMT	2.65301	2.87434e-15	1.12519e-14	betaine--homocysteine S-methyltransferase
ENSG00000169679	BUB1	2.65098	3.08746e-67	1.60557e-65	BUB1 mitotic checkpoint serine/threonine kinase
ENSG00000115828	QPCT	2.64799	1.88641e-29	1.72743e-28	glutaminyl-peptide cyclotransferase
ENSG00000156234	CXCL13	2.64483	1.49745e-26	1.16487e-25	C-X-C motif chemokine ligand 13
ENSG00000186891	TNFRSF18	2.64371	9.65957e-45	1.93021e-43	TNF receptor superfamily member 18
ENSG00000174469	CNTNAP2	2.63995	1.93045e-17	8.68446e-17	contactin associated protein 2
ENSG00000167900	TK1	2.63987	2.70256e-68	1.47772e-66	thymidine kinase 1
ENSG00000135052	GOLM1	2.63814	7.57591e-106	2.99601e-103	golgi membrane protein 1
ENSG00000084110	HAL	2.6379	1.13794e-24	8.02267e-24	histidine ammonia-lyase
ENSG00000087586	AURKA	2.63645	7.30796e-66	3.64433e-64	aurora kinase A
ENSG00000171320	ESCO2	2.63521	1.70702e-67	9.01485e-66	establishment of sister chromatid cohesion N-acetyltransferase 2
ENSG00000137812	KNL1	2.63296	2.15715e-70	1.29619e-68	kinetochore scaffold 1
ENSG00000158373	H2BC5	2.63172	1.7038e-69	9.7882e-68	H2B clustered histone 5
ENSG00000168505	GBX2	2.62538	5.39014e-11	1.55936e-10	gastrulation brain homeobox 2
ENSG00000172031	EPHX4	2.625	3.21491e-41	5.41283e-40	epoxide hydrolase 4
ENSG00000144395	CCDC150	2.6249	7.77465e-56	2.55721e-54	coiled-coil domain containing 150
ENSG00000185760	KCNQ5	2.62445	4.98113e-30	4.71364e-29	potassium voltage-gated channel subfamily Q member 5
ENSG00000164418	GRIK2	2.62244	3.4067e-24	2.3397e-23	glutamate ionotropic receptor kainate type subunit 2
ENSG00000157064	NMNAT2	2.61996	1.69965e-23	1.11982e-22	nicotinamide nucleotide adenylyltransferase 2
ENSG00000117407	ARTN	2.61672	6.49199e-34	7.49466e-33	artemin
ENSG00000171136	RLN3	2.61448	1.26334e-16	5.39911e-16	relaxin 3
ENSG00000101049	SGK2	2.61156	2.93569e-33	3.29732e-32	serum/glucocorticoid regulated kinase 2
ENSG00000155066	PROM2	2.61039	1.91019e-61	7.84609e-60	prominin 2
ENSG00000167653	PSCA	2.61009	1.96002e-13	6.77303e-13	prostate stem cell antigen
ENSG00000173239	LIPM	2.60817	2.5458e-36	3.33523e-35	lipase family member M
ENSG00000116771	AGMAT	2.60721	2.52341e-64	1.17242e-62	agmatinase
ENSG00000058404	CAMK2B	2.60472	3.60036e-18	1.69926e-17	calcium/calmodulin dependent protein kinase II beta
ENSG00000060140	STYK1	2.60371	3.08002e-60	1.20681e-58	serine/threonine/tyrosine kinase 1
ENSG00000148408	CACNA1B	2.60118	2.40816e-11	7.16422e-11	calcium voltage-gated channel subunit alpha1 B
ENSG00000122952	ZWINT	2.60097	2.8552e-82	2.72768e-80	ZW10 interacting kinetochore protein
ENSG00000212901	KRTAP3-1	2.6007	4.33449e-08	1.00324e-07	keratin associated protein 3-1
ENSG00000168070	MAJIN	2.59931	6.5123e-15	2.49138e-14	membrane anchored junction protein
ENSG00000170439	METTL7B	2.59888	8.65748e-39	1.26914e-37	methyltransferase like 7B
ENSG00000162433	AK4	2.59457	7.00017e-44	1.336e-42	adenylate kinase 4
ENSG00000185105	MYADML2	2.59294	6.61757e-19	3.25896e-18	myeloid associated differentiation marker like 2
ENSG00000179008	C14orf39	2.59075	1.5374e-15	6.1341e-15	chromosome 14 open reading frame 39
ENSG00000164900	GBX1	2.58865	1.43966e-07	3.18438e-07	gastrulation brain homeobox 1
ENSG00000124882	EREG	2.58763	7.68217e-13	2.55247e-12	epiregulin
ENSG00000095627	TDRD1	2.58721	8.76032e-16	3.54773e-15	tudor domain containing 1
ENSG00000255071	SAA2-SAA4	2.5859	1.82841e-13	6.33498e-13	SAA2-SAA4 readthrough
ENSG00000137807	KIF23	2.5828	5.11165e-65	2.44855e-63	kinesin family member 23
ENSG00000122861	PLAU	2.58252	5.46011e-38	7.72455e-37	plasminogen activator, urokinase
ENSG00000188133	TMEM215	2.57994	4.53081e-12	1.42336e-11	transmembrane protein 215
ENSG00000143297	FCRL5	2.5777	2.00324e-33	2.25896e-32	Fc receptor like 5
ENSG00000166415	WDR72	2.57652	1.1989e-15	4.81574e-15	WD repeat domain 72
ENSG00000176490	DIRAS1	2.57639	2.47455e-29	2.25387e-28	DIRAS family GTPase 1
ENSG00000269855	RNF225	2.57614	1.82686e-19	9.34025e-19	ring finger protein 225
ENSG00000132958	TPTE2	2.57274	3.82183e-23	2.47771e-22	transmembrane phosphoinositide 3-phosphatase and tensin homolog 2
ENSG00000152592	DMP1	2.56908	2.38066e-13	8.18835e-13	dentin matrix acidic phosphoprotein 1
ENSG00000204001	LCN8	2.56894	3.85933e-06	7.57217e-06	lipocalin 8
ENSG00000178882	RFLNA	2.56779	2.28534e-25	1.67293e-24	refilin A
ENSG00000123473	STIL	2.56646	5.36903e-91	8.45374e-89	STIL centriolar assembly protein
ENSG00000137804	NUSAP1	2.56178	1.28837e-80	1.14705e-78	nucleolar and spindle associated protein 1
ENSG00000121690	DEPDC7	2.5595	6.93829e-31	6.88766e-30	DEP domain containing 7
ENSG00000164109	MAD2L1	2.55813	3.82115e-62	1.60838e-60	mitotic arrest deficient 2 like 1
ENSG00000179846	NKPD1	2.55679	2.94839e-32	3.14341e-31	NTPase KAP family P-loop domain containing 1
ENSG00000106462	EZH2	2.55204	3.47204e-91	5.51794e-89	enhancer of zeste 2 polycomb repressive complex 2 subunit
ENSG00000170423	KRT78	2.5511	4.07152e-18	1.91578e-17	keratin 78
ENSG00000147697	GSDMC	2.55013	9.90849e-30	9.22748e-29	gasdermin C
ENSG00000225556	C2CD4D	2.5467	4.18031e-47	9.256e-46	C2 calcium dependent domain containing 4D
ENSG00000188322	SBK1	2.54596	1.03105e-47	2.36612e-46	SH3 domain binding kinase 1
ENSG00000137573	SULF1	2.54183	1.30411e-44	2.58165e-43	sulfatase 1
ENSG00000108515	ENO3	2.54051	3.3421e-25	2.42562e-24	enolase 3
ENSG00000187288	CIDEC	2.53974	1.21289e-10	3.41873e-10	cell death inducing DFFA like effector c
ENSG00000188763	FZD9	2.53918	2.2973e-17	1.02588e-16	frizzled class receptor 9
ENSG00000108846	ABCC3	2.53916	8.06312e-60	3.0812e-58	ATP binding cassette subfamily C member 3
ENSG00000142224	IL19	2.53746	2.97925e-10	8.15158e-10	interleukin 19
ENSG00000165409	TSHR	2.536	7.68363e-27	6.08004e-26	thyroid stimulating hormone receptor
ENSG00000158553	POM121L2	2.53439	4.58732e-11	1.33437e-10	POM121 transmembrane nucleoporin like 2
ENSG00000071539	TRIP13	2.53304	1.82795e-50	4.77486e-49	thyroid hormone receptor interactor 13
ENSG00000255346	NOX5	2.53149	3.55075e-24	2.43666e-23	NADPH oxidase 5
ENSG00000182545	RNASE10	2.53101	8.354e-13	2.7692e-12	ribonuclease A family member 10 (inactive)
ENSG00000168748	CA7	2.52848	2.87655e-15	1.12579e-14	carbonic anhydrase 7
ENSG00000103089	FA2H	2.52834	1.02587e-36	1.37362e-35	fatty acid 2-hydroxylase
ENSG00000188263	IL17REL	2.52767	1.59488e-18	7.67865e-18	interleukin 17 receptor E like
ENSG00000105464	GRIN2D	2.5244	7.60304e-28	6.36895e-27	glutamate ionotropic receptor NMDA type subunit 2D
ENSG00000164434	FABP7	2.52396	5.61349e-12	1.75312e-11	fatty acid binding protein 7
ENSG00000126583	PRKCG	2.52395	1.56794e-17	7.10819e-17	protein kinase C gamma
ENSG00000104848	KCNA7	2.52351	1.12778e-14	4.23914e-14	potassium voltage-gated channel subfamily A member 7
ENSG00000168542	COL3A1	2.52339	2.32229e-45	4.78674e-44	collagen type III alpha 1 chain
ENSG00000053108	FSTL4	2.52152	8.09209e-19	3.95761e-18	follistatin like 4
ENSG00000180336	MEIOC	2.52108	1.02435e-24	7.23988e-24	meiosis specific with coiled-coil domain
ENSG00000198901	PRC1	2.51927	5.65436e-75	3.94067e-73	protein regulator of cytokinesis 1
ENSG00000179455	MKRN3	2.51504	4.37836e-12	1.37725e-11	makorin ring finger protein 3
ENSG00000175874	CREG2	2.51251	8.52645e-21	4.73058e-20	cellular repressor of E1A stimulated genes 2
ENSG00000101194	SLC17A9	2.50689	8.35111e-41	1.37076e-39	solute carrier family 17 member 9
ENSG00000260001	TGFBR3L	2.5066	3.0969e-26	2.36793e-25	transforming growth factor beta receptor 3 like
ENSG00000162078	ZG16B	2.50605	7.9964e-21	4.44375e-20	zymogen granule protein 16B
ENSG00000135454	B4GALNT1	2.50593	2.58041e-26	1.97925e-25	beta-1,4-N-acetyl-galactosaminyltransferase 1
ENSG00000168621	GDNF	2.50532	2.65886e-22	1.6229e-21	glial cell derived neurotrophic factor
ENSG00000173898	SPTBN2	2.50294	3.06318e-85	3.38242e-83	spectrin beta, non-erythrocytic 2
ENSG00000163518	FCRL4	2.50187	3.20184e-20	1.7111e-19	Fc receptor like 4
ENSG00000273542	H4C12	2.50028	3.72499e-23	2.41585e-22	H4 clustered histone 12
ENSG00000165935	SMCO2	2.49992	5.0673e-26	3.83316e-25	single-pass membrane protein with coiled-coil domains 2
ENSG00000158406	H4C8	2.49926	4.34568e-31	4.35721e-30	H4 clustered histone 8
ENSG00000204613	TRIM10	2.49898	3.44891e-12	1.09236e-11	tripartite motif containing 10
ENSG00000137968	SLC44A5	2.49838	4.14941e-22	2.49861e-21	solute carrier family 44 member 5
ENSG00000106541	AGR2	2.49634	7.45299e-34	8.58078e-33	anterior gradient 2, protein disulphide isomerase family member
ENSG00000106236	NPTX2	2.49541	1.18156e-21	6.93558e-21	neuronal pentraxin 2
ENSG00000182600	SNORC	2.49519	2.13828e-48	5.04319e-47	secondary ossification center associated regulator of chondrocyte maturation
ENSG00000173894	CBX2	2.49121	5.98994e-38	8.46004e-37	chromobox 2
ENSG00000261857	MIA	2.48943	6.69368e-13	2.23803e-12	MIA SH3 domain containing
ENSG00000169783	LINGO1	2.48933	4.40449e-30	4.17727e-29	leucine rich repeat and Ig domain containing 1
ENSG00000029153	ARNTL2	2.48725	9.83327e-37	1.31873e-35	aryl hydrocarbon receptor nuclear translocator like 2
ENSG00000204869	IGFL4	2.48676	2.15224e-17	9.64142e-17	IGF like family member 4
ENSG00000135697	BCO1	2.48261	2.59449e-27	2.10694e-26	beta-carotene oxygenase 1
ENSG00000178623	GPR35	2.48116	4.44907e-30	4.21719e-29	G protein-coupled receptor 35
ENSG00000188766	SPRED3	2.47853	9.85234e-49	2.37308e-47	sprouty related EVH1 domain containing 3
ENSG00000178934	LGALS7	2.47719	3.70707e-13	1.26077e-12	galectin 7
ENSG00000121895	TMEM156	2.47602	1.63666e-34	1.95858e-33	transmembrane protein 156
ENSG00000167614	TTYH1	2.47366	1.09436e-32	1.19292e-31	tweety family member 1
ENSG00000196917	HCAR1	2.47253	1.41499e-22	8.83003e-22	hydroxycarboxylic acid receptor 1
ENSG00000263429	TMEM238L	2.47022	8.74074e-08	1.97078e-07	transmembrane protein 238 like
ENSG00000261787	TCF24	2.46529	3.66614e-14	1.32729e-13	transcription factor 24
ENSG00000129990	SYT5	2.46385	6.1855e-14	2.21254e-13	synaptotagmin 5
ENSG00000124507	PACSIN1	2.46348	7.00186e-33	7.71657e-32	protein kinase C and casein kinase substrate in neurons 1
ENSG00000165905	LARGE2	2.46237	1.90731e-49	4.76267e-48	LARGE xylosyl- and glucuronyltransferase 2
ENSG00000170312	CDK1	2.45901	1.75283e-58	6.38263e-57	cyclin dependent kinase 1
ENSG00000105255	FSD1	2.45671	2.11594e-24	1.46565e-23	fibronectin type III and SPRY domain containing 1
ENSG00000122691	TWIST1	2.45644	9.81783e-24	6.54971e-23	twist family bHLH transcription factor 1
ENSG00000196503	ARL9	2.45557	1.02377e-29	9.52362e-29	ADP ribosylation factor like GTPase 9
ENSG00000105880	DLX5	2.45365	8.54227e-22	5.05081e-21	distal-less homeobox 5
ENSG00000143552	NUP210L	2.45278	1.57405e-24	1.0997e-23	nucleoporin 210 like
ENSG00000073150	PANX2	2.45262	1.62506e-37	2.25217e-36	pannexin 2
ENSG00000204839	MROH6	2.45245	6.54921e-49	1.59555e-47	maestro heat like repeat family member 6
ENSG00000254827	SLC22A18AS	2.45153	1.55622e-44	3.07358e-43	solute carrier family 22 member 18 antisense
ENSG00000137135	ARHGEF39	2.45131	1.64635e-87	2.05854e-85	Rho guanine nucleotide exchange factor 39
ENSG00000087085	ACHE	2.44809	1.5071e-24	1.05466e-23	acetylcholinesterase (Cartwright blood group)
ENSG00000125508	SRMS	2.44762	1.42465e-27	1.17148e-26	src-related kinase lacking C-terminal regulatory tyrosine and N-terminal myristylation sites
ENSG00000184925	LCN12	2.44707	8.61418e-31	8.50662e-30	lipocalin 12
ENSG00000254709	IGLL5	2.44647	7.50829e-30	7.05406e-29	immunoglobulin lambda like polypeptide 5
ENSG00000138615	CILP	2.44494	6.67042e-24	4.49586e-23	cartilage intermediate layer protein
ENSG00000145113	MUC4	2.44328	2.33356e-23	1.52565e-22	mucin 4, cell surface associated
ENSG00000175497	DPP10	2.44207	4.23258e-15	1.63394e-14	dipeptidyl peptidase like 10
ENSG00000183150	GPR19	2.44138	1.0801e-44	2.15072e-43	G protein-coupled receptor 19
ENSG00000167767	KRT80	2.4395	2.9272e-50	7.59956e-49	keratin 80
ENSG00000158825	CDA	2.43886	4.6835e-21	2.64155e-20	cytidine deaminase
ENSG00000176358	TAC4	2.43186	7.46035e-19	3.65705e-18	tachykinin precursor 4
ENSG00000116711	PLA2G4A	2.42624	5.76523e-29	5.15174e-28	phospholipase A2 group IVA
ENSG00000259680	IGHV3OR16-17	2.42619	2.77522e-19	1.40162e-18	immunoglobulin heavy variable 3/OR16-17 (non-functional)
ENSG00000120875	DUSP4	2.42415	6.34804e-28	5.34134e-27	dual specificity phosphatase 4
ENSG00000153292	ADGRF1	2.42373	5.64094e-19	2.78768e-18	adhesion G protein-coupled receptor F1
ENSG00000174501	ANKRD36C	2.41969	6.93999e-23	4.42002e-22	ankyrin repeat domain 36C
ENSG00000147536	GINS4	2.41795	2.39305e-56	8.04224e-55	GINS complex subunit 4
ENSG00000176136	MC5R	2.41711	1.69588e-09	4.37941e-09	melanocortin 5 receptor
ENSG00000166863	TAC3	2.41687	1.78162e-09	4.59455e-09	tachykinin precursor 3
ENSG00000158014	SLC30A2	2.41476	4.35596e-17	1.91058e-16	solute carrier family 30 member 2
ENSG00000141934	PLPP2	2.41439	1.15491e-75	8.28657e-74	phospholipid phosphatase 2
ENSG00000197757	HOXC6	2.41121	1.84043e-21	1.06596e-20	homeobox C6
ENSG00000142583	SLC2A5	2.41106	2.16412e-40	3.46524e-39	solute carrier family 2 member 5
ENSG00000143847	PPFIA4	2.41095	2.98761e-34	3.50616e-33	PTPRF interacting protein alpha 4
ENSG00000105889	STEAP1B	2.41092	1.51158e-21	8.81196e-21	STEAP family member 1B
ENSG00000124253	PCK1	2.40912	6.45546e-07	1.35208e-06	phosphoenolpyruvate carboxykinase 1
ENSG00000104321	TRPA1	2.40629	3.78093e-17	1.6648e-16	transient receptor potential cation channel subfamily A member 1
ENSG00000188338	SLC38A3	2.40467	5.74972e-16	2.35543e-15	solute carrier family 38 member 3
ENSG00000171346	KRT15	2.40427	1.0135e-24	7.17511e-24	keratin 15
ENSG00000103154	NECAB2	2.40393	3.46814e-16	1.4416e-15	N-terminal EF-hand calcium binding protein 2
ENSG00000169885	CALML6	2.40346	2.41082e-21	1.38594e-20	calmodulin like 6
ENSG00000119969	HELLS	2.40268	2.54009e-68	1.39787e-66	helicase, lymphoid specific
ENSG00000107984	DKK1	2.39726	1.01851e-12	3.35717e-12	dickkopf WNT signaling pathway inhibitor 1
ENSG00000203685	STUM	2.39673	1.60729e-13	5.59165e-13	stum, mechanosensory transduction mediator homolog
ENSG00000002746	HECW1	2.39388	7.01791e-37	9.47139e-36	HECT, C2 and WW domain containing E3 ubiquitin protein ligase 1
ENSG00000057149	SERPINB3	2.39259	4.40432e-08	1.01871e-07	serpin family B member 3
ENSG00000121905	HPCA	2.39234	1.24274e-35	1.57238e-34	hippocalcin
ENSG00000153060	TEKT5	2.39164	7.04307e-28	5.90861e-27	tektin 5
ENSG00000060709	RIMBP2	2.39157	1.23567e-11	3.76368e-11	RIMS binding protein 2
ENSG00000164694	FNDC1	2.38668	1.28523e-27	1.06094e-26	fibronectin type III domain containing 1
ENSG00000167419	LPO	2.38391	1.61771e-19	8.29839e-19	lactoperoxidase
ENSG00000104147	OIP5	2.38277	8.24816e-50	2.106e-48	Opa interacting protein 5
ENSG00000151725	CENPU	2.38003	1.53148e-65	7.59267e-64	centromere protein U
ENSG00000188488	SERPINA5	2.37862	5.20761e-15	2.00352e-14	serpin family A member 5
ENSG00000146678	IGFBP1	2.37831	1.84803e-09	4.75788e-09	insulin like growth factor binding protein 1
ENSG00000115616	SLC9A2	2.37786	1.55623e-14	5.77054e-14	solute carrier family 9 member A2
ENSG00000166823	MESP1	2.37778	1.06641e-38	1.55526e-37	mesoderm posterior bHLH transcription factor 1
ENSG00000101977	MCF2	2.37429	4.50941e-15	1.73883e-14	MCF.2 cell line derived transforming sequence
ENSG00000198734	F5	2.37219	2.11553e-19	1.07644e-18	coagulation factor V
ENSG00000182931	WFDC10B	2.37042	1.66375e-23	1.09744e-22	WAP four-disulfide core domain 10B
ENSG00000181218	H2AW	2.36901	7.92469e-24	5.31595e-23	H2A.W histone
ENSG00000137142	IGFBPL1	2.36835	2.70156e-25	1.96998e-24	insulin like growth factor binding protein like 1
ENSG00000152253	SPC25	2.36827	3.01007e-55	9.69436e-54	SPC25 component of NDC80 kinetochore complex
ENSG00000181418	DDN	2.36745	5.09406e-24	3.45118e-23	dendrin
ENSG00000140451	PIF1	2.36461	3.93904e-47	8.75599e-46	PIF1 5'-to-3' DNA helicase
ENSG00000146197	SCUBE3	2.36423	7.47216e-26	5.58278e-25	signal peptide, CUB domain and EGF like domain containing 3
ENSG00000211448	DIO2	2.36173	4.35389e-28	3.70004e-27	iodothyronine deiodinase 2
ENSG00000187017	ESPN	2.36053	1.94714e-29	1.78113e-28	espin
ENSG00000163354	DCST2	2.35999	4.27335e-39	6.37441e-38	DC-STAMP domain containing 2
ENSG00000100479	POLE2	2.35992	1.61135e-65	7.96539e-64	DNA polymerase epsilon 2, accessory subunit
ENSG00000126778	SIX1	2.35978	5.22194e-32	5.48143e-31	SIX homeobox 1
ENSG00000105011	ASF1B	2.3595	1.27894e-67	6.77521e-66	anti-silencing function 1B histone chaperone
ENSG00000119283	TRIM67	2.35815	7.70981e-24	5.17642e-23	tripartite motif containing 67
ENSG00000189280	GJB5	2.35655	1.89793e-13	6.56782e-13	gap junction protein beta 5
ENSG00000075702	WDR62	2.34848	1.10029e-49	2.78844e-48	WD repeat domain 62
ENSG00000134339	SAA2	2.34719	3.13555e-15	1.2221e-14	serum amyloid A2
ENSG00000111012	CYP27B1	2.34698	9.06952e-49	2.19073e-47	cytochrome P450 family 27 subfamily B member 1
ENSG00000164045	CDC25A	2.34532	2.88258e-54	8.8832e-53	cell division cycle 25A
ENSG00000198889	DCAF12L1	2.34486	0.000218402	0.000366844	DDB1 and CUL4 associated factor 12 like 1
ENSG00000143217	NECTIN4	2.34366	9.10019e-70	5.31782e-68	nectin cell adhesion molecule 4
ENSG00000115641	FHL2	2.34284	2.10583e-49	5.24298e-48	four and a half LIM domains 2
ENSG00000007968	E2F2	2.34205	6.23332e-58	2.23153e-56	E2F transcription factor 2
ENSG00000156509	FBXO43	2.3415	8.31301e-40	1.29572e-38	F-box protein 43
ENSG00000133454	MYO18B	2.34073	6.44749e-11	1.85451e-10	myosin XVIIIB
ENSG00000127423	AUNIP	2.34064	9.80834e-49	2.36583e-47	aurora kinase A and ninein interacting protein
ENSG00000183682	BMP8A	2.33818	4.32509e-40	6.83532e-39	bone morphogenetic protein 8a
ENSG00000198515	CNGA1	2.3369	2.59278e-24	1.78865e-23	cyclic nucleotide gated channel subunit alpha 1
ENSG00000099822	HCN2	2.33605	8.72417e-26	6.49254e-25	hyperpolarization activated cyclic nucleotide gated potassium and sodium channel 2
ENSG00000164841	TMEM74	2.33441	2.3474e-16	9.86593e-16	transmembrane protein 74
ENSG00000188175	HEPACAM2	2.32957	3.25391e-10	8.88167e-10	HEPACAM family member 2
ENSG00000164611	PTTG1	2.32803	2.18535e-57	7.61514e-56	PTTG1 regulator of sister chromatid separation, securin
ENSG00000204335	SP5	2.32789	1.09698e-21	6.45697e-21	Sp5 transcription factor
ENSG00000239605	STPG4	2.3251	6.19789e-14	2.21605e-13	sperm-tail PG-rich repeat containing 4
ENSG00000154252	GAL3ST2	2.32291	4.65481e-12	1.46069e-11	galactose-3-O-sulfotransferase 2
ENSG00000116981	NT5C1A	2.32286	1.19862e-10	3.37962e-10	5'-nucleotidase, cytosolic IA
ENSG00000100285	NEFH	2.32259	3.07308e-14	1.11949e-13	neurofilament heavy
ENSG00000176945	MUC20	2.32134	3.02915e-32	3.22748e-31	mucin 20, cell surface associated
ENSG00000102359	SRPX2	2.31793	1.71143e-38	2.47474e-37	sushi repeat containing protein X-linked 2
ENSG00000189410	SH2D5	2.31712	2.403e-14	8.81427e-14	SH2 domain containing 5
ENSG00000171124	FUT3	2.31677	4.13785e-45	8.44707e-44	fucosyltransferase 3 (Lewis blood group)
ENSG00000181333	HEPHL1	2.31653	1.05877e-16	4.54426e-16	hephaestin like 1
ENSG00000135097	MSI1	2.31552	3.51188e-16	1.45907e-15	musashi RNA binding protein 1
ENSG00000122787	AKR1D1	2.31545	1.27745e-12	4.17832e-12	aldo-keto reductase family 1 member D1
ENSG00000163923	RPL39L	2.31481	2.02678e-39	3.06632e-38	ribosomal protein L39 like
ENSG00000124635	H2BC11	2.31378	1.35608e-22	8.47175e-22	H2B clustered histone 11
ENSG00000102109	PCSK1N	2.31212	1.9488e-17	8.76472e-17	proprotein convertase subtilisin/kexin type 1 inhibitor
ENSG00000172818	OVOL1	2.31207	1.95718e-38	2.82289e-37	ovo like transcriptional repressor 1
ENSG00000267909	CCDC177	2.31073	9.78909e-09	2.37364e-08	coiled-coil domain containing 177
ENSG00000181649	PHLDA2	2.3107	5.39874e-46	1.14614e-44	pleckstrin homology like domain family A member 2
ENSG00000070985	TRPM5	2.30933	1.66063e-13	5.77131e-13	transient receptor potential cation channel subfamily M member 5
ENSG00000145536	ADAMTS16	2.30759	8.05204e-29	7.12408e-28	ADAM metallopeptidase with thrombospondin type 1 motif 16
ENSG00000169750	RAC3	2.30615	1.69819e-43	3.16641e-42	Rac family small GTPase 3
ENSG00000042980	ADAM28	2.30583	3.34297e-42	5.87871e-41	ADAM metallopeptidase domain 28
ENSG00000104833	TUBB4A	2.305	1.24657e-16	5.32877e-16	tubulin beta 4A class IVa
ENSG00000133937	GSC	2.30166	8.10085e-12	2.50145e-11	goosecoid homeobox
ENSG00000187045	TMPRSS6	2.3016	3.21107e-16	1.33703e-15	transmembrane serine protease 6
ENSG00000172061	LRRC15	2.30142	1.37021e-22	8.55689e-22	leucine rich repeat containing 15
ENSG00000177679	SRRM3	2.30088	8.6716e-40	1.34914e-38	serine/arginine repetitive matrix 3
ENSG00000172020	GAP43	2.30013	5.65409e-15	2.16891e-14	growth associated protein 43
ENSG00000116329	OPRD1	2.29806	9.1419e-19	4.4595e-18	opioid receptor delta 1
ENSG00000170369	CST2	2.29642	1.26431e-17	5.7686e-17	cystatin SA
ENSG00000152049	KCNE4	2.29514	5.98102e-22	3.56867e-21	potassium voltage-gated channel subfamily E regulatory subunit 4
ENSG00000156222	SLC28A1	2.29379	1.38722e-17	6.31077e-17	solute carrier family 28 member 1
ENSG00000215784	FAM72D	2.29296	1.1758e-30	1.15176e-29	family with sequence similarity 72 member D
ENSG00000180176	TH	2.28978	2.26592e-10	6.25214e-10	tyrosine hydroxylase
ENSG00000175643	RMI2	2.28893	9.95649e-81	8.9582e-79	RecQ mediated genome instability 2
ENSG00000115598	IL1RL2	2.28474	1.59853e-50	4.2014e-49	interleukin 1 receptor like 2
ENSG00000188610	FAM72B	2.28271	9.96218e-37	1.33496e-35	family with sequence similarity 72 member B
ENSG00000133962	CATSPERB	2.28268	3.62906e-24	2.48839e-23	cation channel sperm associated auxiliary subunit beta
ENSG00000151962	RBM46	2.27873	6.49055e-08	1.48011e-07	RNA binding motif protein 46
ENSG00000109956	B3GAT1	2.27807	1.8739e-18	8.994e-18	beta-1,3-glucuronyltransferase 1
ENSG00000171241	SHCBP1	2.27585	1.55588e-60	6.1673e-59	SHC binding and spindle associated 1
ENSG00000188282	RUFY4	2.27556	3.96854e-24	2.71242e-23	RUN and FYVE domain containing 4
ENSG00000101134	DOK5	2.27548	1.82506e-27	1.49279e-26	docking protein 5
ENSG00000064787	BCAS1	2.27479	1.32348e-16	5.6462e-16	brain enriched myelin associated protein 1
ENSG00000203499	IQANK1	2.27392	5.04911e-74	3.4344e-72	IQ motif and ankyrin repeat containing 1
ENSG00000133466	C1QTNF6	2.27382	9.07648e-62	3.74625e-60	C1q and TNF related 6
ENSG00000155754	C2CD6	2.26995	3.68077e-26	2.80051e-25	C2 calcium dependent domain containing 6
ENSG00000137309	HMGA1	2.26978	1.03437e-51	2.86474e-50	high mobility group AT-hook 1
ENSG00000078098	FAP	2.26966	4.02877e-44	7.78514e-43	fibroblast activation protein alpha
ENSG00000204060	FOXO6	2.26823	1.45278e-29	1.34191e-28	forkhead box O6
ENSG00000233041	PHGR1	2.26577	7.38418e-07	1.53807e-06	proline, histidine and glycine rich 1
ENSG00000166396	SERPINB7	2.26482	6.48104e-09	1.59817e-08	serpin family B member 7
ENSG00000183324	REC114	2.26281	7.9474e-11	2.2725e-10	REC114 meiotic recombination protein
ENSG00000101447	FAM83D	2.26268	1.28019e-47	2.91818e-46	family with sequence similarity 83 member D
ENSG00000156564	LRFN2	2.26259	1.91823e-09	4.93338e-09	leucine rich repeat and fibronectin type III domain containing 2
ENSG00000197768	STPG3	2.26117	5.48079e-21	3.07492e-20	sperm-tail PG-rich repeat containing 3
ENSG00000133216	EPHB2	2.26013	6.982e-40	1.09529e-38	EPH receptor B2
ENSG00000270882	H4C14	2.2596	2.01038e-28	1.738e-27	H4 clustered histone 14
ENSG00000066230	SLC9A3	2.25948	7.53311e-21	4.19589e-20	solute carrier family 9 member A3
ENSG00000180596	H2BC4	2.25922	3.2157e-28	2.75204e-27	H2B clustered histone 4
ENSG00000185038	MROH2A	2.25771	4.0811e-10	1.10543e-09	maestro heat like repeat family member 2A
ENSG00000136943	CTSV	2.25643	1.59041e-23	1.05028e-22	cathepsin V
ENSG00000001084	GCLC	2.25591	8.74374e-26	6.50426e-25	glutamate-cysteine ligase catalytic subunit
ENSG00000188385	JAKMIP3	2.2523	1.83331e-19	9.36482e-19	Janus kinase and microtubule interacting protein 3
ENSG00000138798	EGF	2.24992	3.28454e-27	2.65337e-26	epidermal growth factor
ENSG00000177138	FAM9B	2.24884	3.5985e-07	7.68075e-07	family with sequence similarity 9 member B
ENSG00000162951	LRRTM1	2.24724	4.58483e-08	1.05859e-07	leucine rich repeat transmembrane neuronal 1
ENSG00000185467	KPNA7	2.24669	5.75545e-34	6.67153e-33	karyopherin subunit alpha 7
ENSG00000187260	WDR86	2.24652	1.94006e-26	1.4989e-25	WD repeat domain 86
ENSG00000114455	HHLA2	2.24646	1.49235e-09	3.86675e-09	HERV-H LTR-associating 2
ENSG00000068489	PRR11	2.24541	1.45886e-48	3.48426e-47	proline rich 11
ENSG00000149380	P4HA3	2.24513	4.34489e-46	9.25876e-45	prolyl 4-hydroxylase subunit alpha 3
ENSG00000204624	DISP3	2.245	1.04268e-16	4.47974e-16	dispatched RND transporter family member 3
ENSG00000184408	KCND2	2.24379	6.8865e-26	5.15654e-25	potassium voltage-gated channel subfamily D member 2
ENSG00000160207	HSF2BP	2.24361	9.37602e-45	1.87576e-43	heat shock transcription factor 2 binding protein
ENSG00000081277	PKP1	2.24262	7.99675e-12	2.472e-11	plakophilin 1
ENSG00000138346	DNA2	2.24199	1.32653e-66	6.73364e-65	DNA replication helicase/nuclease 2
ENSG00000148702	HABP2	2.24151	3.08797e-15	1.2041e-14	hyaluronan binding protein 2
ENSG00000123219	CENPK	2.24002	8.59063e-55	2.71027e-53	centromere protein K
ENSG00000234965	SHISA8	2.23932	1.17889e-13	4.13597e-13	shisa family member 8
ENSG00000169962	TAS1R3	2.23889	1.81923e-30	1.75673e-29	taste 1 receptor member 3
ENSG00000100196	KDELR3	2.23617	3.93371e-70	2.32266e-68	KDEL endoplasmic reticulum protein retention receptor 3
ENSG00000094755	GABRP	2.23588	2.67609e-11	7.93493e-11	gamma-aminobutyric acid type A receptor subunit pi
ENSG00000149554	CHEK1	2.23208	5.37895e-63	2.35139e-61	checkpoint kinase 1
ENSG00000115255	REEP6	2.23168	4.43574e-31	4.44489e-30	receptor accessory protein 6
ENSG00000056998	GYG2	2.23059	3.9832e-46	8.52005e-45	glycogenin 2
ENSG00000134028	ADAMDEC1	2.22909	1.20132e-21	7.04673e-21	ADAM like decysin 1
ENSG00000080224	EPHA6	2.22871	2.28935e-11	6.82271e-11	EPH receptor A6
ENSG00000123843	C4BPB	2.22649	8.92144e-17	3.84853e-16	complement component 4 binding protein beta
ENSG00000142549	IGLON5	2.22559	2.59633e-22	1.58758e-21	IgLON family member 5
ENSG00000181790	ADGRB1	2.22501	2.48231e-19	1.25742e-18	adhesion G protein-coupled receptor B1
ENSG00000188916	INSYN2A	2.22495	7.51667e-18	3.47812e-17	inhibitory synaptic factor 2A
ENSG00000079462	PAFAH1B3	2.22403	3.72767e-68	2.01876e-66	platelet activating factor acetylhydrolase 1b catalytic subunit 3
ENSG00000277586	NEFL	2.22344	4.55045e-10	1.22846e-09	neurofilament light
ENSG00000104415	CCN4	2.22333	5.9421e-43	1.08186e-41	cellular communication network factor 4
ENSG00000099958	DERL3	2.2228	5.46714e-40	8.61619e-39	derlin 3
ENSG00000133477	FAM83F	2.22024	1.80449e-16	7.63318e-16	family with sequence similarity 83 member F
ENSG00000105131	EPHX3	2.21893	1.83793e-36	2.42091e-35	epoxide hydrolase 3
ENSG00000197238	H4C11	2.21831	1.42076e-15	5.67936e-15	H4 clustered histone 11
ENSG00000132329	RAMP1	2.2181	6.28609e-32	6.56603e-31	receptor activity modifying protein 1
ENSG00000009694	TENM1	2.21674	2.19462e-12	7.0654e-12	teneurin transmembrane protein 1
ENSG00000197599	CCDC154	2.21577	8.51097e-22	5.03405e-21	coiled-coil domain containing 154
ENSG00000135119	RNFT2	2.2144	1.97105e-35	2.46636e-34	ring finger protein, transmembrane 2
ENSG00000100156	SLC16A8	2.21409	2.44377e-27	1.98834e-26	solute carrier family 16 member 8
ENSG00000150750	C11orf53	2.21386	2.62272e-07	5.66917e-07	chromosome 11 open reading frame 53
ENSG00000134207	SYT6	2.21255	5.18123e-15	1.99472e-14	synaptotagmin 6
ENSG00000104738	MCM4	2.20768	1.07835e-68	6.09214e-67	minichromosome maintenance complex component 4
ENSG00000174992	ZG16	2.20486	2.84311e-09	7.21707e-09	zymogen granule protein 16
ENSG00000179774	ATOH7	2.20356	7.71574e-14	2.7386e-13	atonal bHLH transcription factor 7
ENSG00000183048	SLC25A10	2.1997	9.61117e-67	4.92283e-65	solute carrier family 25 member 10
ENSG00000221947	XKR9	2.19862	6.38808e-28	5.36972e-27	XK related 9
ENSG00000213937	CLDN9	2.19796	4.33872e-18	2.03643e-17	claudin 9
ENSG00000179750	APOBEC3B	2.19722	1.24762e-27	1.03089e-26	apolipoprotein B mRNA editing enzyme catalytic subunit 3B
ENSG00000239672	NME1	2.19702	1.11204e-74	7.71848e-73	NME/NM23 nucleoside diphosphate kinase 1
ENSG00000163362	INAVA	2.19569	6.29628e-56	2.079e-54	innate immunity activator
ENSG00000051180	RAD51	2.19394	4.37809e-56	1.45126e-54	RAD51 recombinase
ENSG00000205869	KRTAP5-1	2.19273	6.45103e-26	4.83472e-25	keratin associated protein 5-1
ENSG00000263639	MSMB	2.1918	1.03111e-07	2.30985e-07	microseminoprotein beta
ENSG00000112280	COL9A1	2.18847	3.97557e-15	1.53752e-14	collagen type IX alpha 1 chain
ENSG00000167157	PRRX2	2.18585	4.72793e-23	3.04079e-22	paired related homeobox 2
ENSG00000145247	OCIAD2	2.1855	3.9988e-77	3.07691e-75	OCIA domain containing 2
ENSG00000078579	FGF20	2.18262	3.17521e-12	1.01019e-11	fibroblast growth factor 20
ENSG00000271824	SMIM32	2.18194	3.71775e-06	7.30618e-06	small integral membrane protein 32
ENSG00000064195	DLX3	2.18146	2.33494e-20	1.2613e-19	distal-less homeobox 3
ENSG00000204262	COL5A2	2.18077	1.95891e-39	2.96628e-38	collagen type V alpha 2 chain
ENSG00000243364	EFNA4	2.18015	3.92482e-87	4.83634e-85	ephrin A4
ENSG00000188368	PRR19	2.17898	5.90442e-46	1.24726e-44	proline rich 19
ENSG00000173432	SAA1	2.17887	4.06707e-14	1.46838e-13	serum amyloid A1
ENSG00000162931	TRIM17	2.17746	2.79322e-22	1.7018e-21	tripartite motif containing 17
ENSG00000185567	AHNAK2	2.17674	5.49399e-26	4.14119e-25	AHNAK nucleoprotein 2
ENSG00000174607	UGT8	2.17657	9.21407e-23	5.79886e-22	UDP glycosyltransferase 8
ENSG00000096696	DSP	2.17636	5.49842e-35	6.74121e-34	desmoplakin
ENSG00000146674	IGFBP3	2.1754	8.68741e-34	9.98847e-33	insulin like growth factor binding protein 3
ENSG00000127325	BEST3	2.17427	1.98431e-08	4.70222e-08	bestrophin 3
ENSG00000155269	GPR78	2.17297	1.03241e-17	4.73851e-17	G protein-coupled receptor 78
ENSG00000165606	DRGX	2.17154	1.76957e-09	4.56554e-09	dorsal root ganglia homeobox
ENSG00000114346	ECT2	2.16794	3.08491e-62	1.30171e-60	epithelial cell transforming 2
ENSG00000166391	MOGAT2	2.16663	4.7979e-11	1.3942e-10	monoacylglycerol O-acyltransferase 2
ENSG00000163623	NKX6-1	2.16577	9.73681e-13	3.21441e-12	NK6 homeobox 1
ENSG00000135253	KCP	2.16508	4.70848e-21	2.65476e-20	kielin cysteine rich BMP regulator
ENSG00000106013	ANKRD7	2.16354	9.97628e-17	4.29051e-16	ankyrin repeat domain 7
ENSG00000138152	BTBD16	2.16317	4.99769e-18	2.33927e-17	BTB domain containing 16
ENSG00000154269	ENPP3	2.16282	4.14858e-16	1.71354e-15	ectonucleotide pyrophosphatase/phosphodiesterase 3
ENSG00000196460	RFX8	2.16098	5.10959e-27	4.08888e-26	regulatory factor X8
ENSG00000104826	LHB	2.1582	1.02379e-19	5.30293e-19	luteinizing hormone subunit beta
ENSG00000136928	GABBR2	2.15581	1.76621e-12	5.72193e-12	gamma-aminobutyric acid type B receptor subunit 2
ENSG00000054179	ENTPD2	2.15441	8.3796e-23	5.29722e-22	ectonucleoside triphosphate diphosphohydrolase 2
ENSG00000129910	CDH15	2.1542	3.01702e-21	1.72336e-20	cadherin 15
ENSG00000183248	PRR36	2.15369	5.20449e-36	6.7251e-35	proline rich 36
ENSG00000183780	SLC35F3	2.15292	1.83286e-19	9.36482e-19	solute carrier family 35 member F3
ENSG00000005471	ABCB4	2.14982	1.01186e-27	8.43469e-27	ATP binding cassette subfamily B member 4
ENSG00000127324	TSPAN8	2.14746	2.18246e-13	7.52032e-13	tetraspanin 8
ENSG00000101104	PABPC1L	2.14716	1.7104e-40	2.75953e-39	poly(A) binding protein cytoplasmic 1 like
ENSG00000116785	CFHR3	2.14533	2.21183e-20	1.1967e-19	complement factor H related 3
ENSG00000251493	FOXD1	2.1434	8.44825e-11	2.41045e-10	forkhead box D1
ENSG00000152669	CCNO	2.142	1.51896e-24	1.06252e-23	cyclin O
ENSG00000235961	PNMA6A	2.13909	7.84848e-20	4.08645e-19	PNMA family member 6A
ENSG00000254550	OMP	2.13886	2.34174e-11	6.96907e-11	olfactory marker protein
ENSG00000241794	SPRR2A	2.13771	1.63638e-05	3.05855e-05	small proline rich protein 2A
ENSG00000067057	PFKP	2.13769	1.8299e-47	4.14899e-46	phosphofructokinase, platelet
ENSG00000215218	UBE2QL1	2.13733	1.69124e-19	8.66251e-19	ubiquitin conjugating enzyme E2 Q family like 1
ENSG00000196139	AKR1C3	2.13721	5.97553e-14	2.13969e-13	aldo-keto reductase family 1 member C3
ENSG00000110944	IL23A	2.13717	1.82033e-33	2.05816e-32	interleukin 23 subunit alpha
ENSG00000184445	KNTC1	2.13595	8.71278e-68	4.67384e-66	kinetochore associated 1
ENSG00000086570	FAT2	2.13531	5.54477e-13	1.86415e-12	FAT atypical cadherin 2
ENSG00000177807	KCNJ10	2.13404	3.38827e-22	2.04826e-21	potassium inwardly rectifying channel subfamily J member 10
ENSG00000135747	ZNF670-ZNF695	2.13391	9.47141e-20	4.9119e-19	ZNF670-ZNF695 readthrough (NMD candidate)
ENSG00000187773	DIPK1C	2.13293	9.4761e-09	2.30201e-08	divergent protein kinase domain 1C
ENSG00000274209	ANTXRL	2.13049	1.55566e-07	3.43113e-07	ANTXR like
ENSG00000151651	ADAM8	2.1289	2.93751e-45	6.01836e-44	ADAM metallopeptidase domain 8
ENSG00000160949	TONSL	2.12228	4.22332e-65	2.02875e-63	tonsoku like, DNA repair protein
ENSG00000176383	B3GNT4	2.12215	4.1882e-31	4.20675e-30	UDP-GlcNAc:betaGal beta-1,3-N-acetylglucosaminyltransferase 4
ENSG00000167612	ANKRD33	2.12078	2.33677e-08	5.50981e-08	ankyrin repeat domain 33
ENSG00000154548	SRSF12	2.1203	1.01526e-29	9.44967e-29	serine and arginine rich splicing factor 12
ENSG00000131094	C1QL1	2.1184	4.7247e-14	1.70111e-13	complement C1q like 1
ENSG00000156804	FBXO32	2.1157	2.24722e-44	4.40761e-43	F-box protein 32
ENSG00000162873	KLHDC8A	2.11442	1.75928e-21	1.02139e-20	kelch domain containing 8A
ENSG00000185842	DNAH14	2.11332	1.40532e-50	3.6993e-49	dynein axonemal heavy chain 14
ENSG00000179528	LBX2	2.11226	1.45122e-51	4.00617e-50	ladybird homeobox 2
ENSG00000185480	PARPBP	2.11053	1.13611e-49	2.87493e-48	PARP1 binding protein
ENSG00000178776	C5orf46	2.10954	8.16919e-19	3.99302e-18	chromosome 5 open reading frame 46
ENSG00000100346	CACNA1I	2.10708	9.36052e-18	4.30437e-17	calcium voltage-gated channel subunit alpha1 I
ENSG00000101405	OXT	2.10562	3.76038e-11	1.10231e-10	oxytocin/neurophysin I prepropeptide
ENSG00000161270	NPHS1	2.10511	1.79011e-11	5.37824e-11	NPHS1 adhesion molecule, nephrin
ENSG00000170476	MZB1	2.10136	8.11596e-24	5.43354e-23	marginal zone B and B1 cell specific protein
ENSG00000168065	SLC22A11	2.10119	2.09699e-10	5.8011e-10	solute carrier family 22 member 11
ENSG00000248099	INSL3	2.10074	5.19005e-33	5.7722e-32	insulin like 3
ENSG00000198723	TEX45	2.09524	1.8225e-19	9.32079e-19	testis expressed 45
ENSG00000130701	RBBP8NL	2.09522	1.73432e-46	3.76175e-45	RBBP8 N-terminal like
ENSG00000188306	LRRIQ4	2.09436	3.41471e-18	1.61477e-17	leucine rich repeats and IQ motif containing 4
ENSG00000103888	CEMIP	2.09075	3.77708e-22	2.27763e-21	cell migration inducing hyaluronidase 1
ENSG00000154645	CHODL	2.08472	4.81535e-17	2.10393e-16	chondrolectin
ENSG00000146530	VWDE	2.08457	5.2289e-18	2.44011e-17	von Willebrand factor D and EGF domains
ENSG00000197299	BLM	2.08439	6.02035e-60	2.3162e-58	BLM RecQ like helicase
ENSG00000145194	ECE2	2.08438	2.70094e-56	9.05906e-55	endothelin converting enzyme 2
ENSG00000260027	HOXB7	2.0843	2.09408e-24	1.45169e-23	homeobox B7
ENSG00000164304	CAGE1	2.08377	3.36715e-12	1.06766e-11	cancer antigen 1
ENSG00000177414	UBE2U	2.08313	1.88069e-05	3.49368e-05	ubiquitin conjugating enzyme E2 U
ENSG00000188107	EYS	2.08204	4.61456e-23	2.97237e-22	eyes shut homolog
ENSG00000278505	C17orf78	2.08183	9.26741e-12	2.84565e-11	chromosome 17 open reading frame 78
ENSG00000169302	STK32A	2.08036	3.49579e-31	3.52167e-30	serine/threonine kinase 32A
ENSG00000173457	PPP1R14B	2.07973	2.06391e-80	1.80911e-78	protein phosphatase 1 regulatory inhibitor subunit 14B
ENSG00000027644	INSRR	2.07913	6.29912e-13	2.11025e-12	insulin receptor related receptor
ENSG00000174792	ODAPH	2.07741	8.36615e-13	2.77268e-12	odontogenesis associated phosphoprotein
ENSG00000079385	CEACAM1	2.07255	1.74552e-44	3.43947e-43	CEA cell adhesion molecule 1
ENSG00000174990	CA5A	2.07073	1.71622e-15	6.82833e-15	carbonic anhydrase 5A
ENSG00000150556	LYPD6B	2.07013	2.90586e-14	1.05971e-13	LY6/PLAUR domain containing 6B
ENSG00000141696	P3H4	2.06982	8.63945e-58	3.0607e-56	prolyl 3-hydroxylase family member 4 (inactive)
ENSG00000111247	RAD51AP1	2.0685	1.31959e-43	2.47677e-42	RAD51 associated protein 1
ENSG00000197408	CYP2B6	2.06812	1.40541e-07	3.11225e-07	cytochrome P450 family 2 subfamily B member 6
ENSG00000106278	PTPRZ1	2.068	1.51514e-11	4.58287e-11	protein tyrosine phosphatase receptor type Z1
ENSG00000108379	WNT3	2.06751	2.4935e-53	7.38709e-52	Wnt family member 3
ENSG00000139915	MDGA2	2.06649	0.000111628	0.000192792	MAM domain containing glycosylphosphatidylinositol anchor 2
ENSG00000157680	DGKI	2.06245	1.27517e-23	8.45062e-23	diacylglycerol kinase iota
ENSG00000198826	ARHGAP11A	2.06222	2.7738e-47	6.21455e-46	Rho GTPase activating protein 11A
ENSG00000132821	VSTM2L	2.06166	2.26261e-20	1.22339e-19	V-set and transmembrane domain containing 2 like
ENSG00000082556	OPRK1	2.06157	1.41037e-07	3.12243e-07	opioid receptor kappa 1
ENSG00000187715	KBTBD12	2.05992	8.10414e-15	3.08233e-14	kelch repeat and BTB domain containing 12
ENSG00000196711	ALKAL1	2.05916	5.22445e-16	2.14612e-15	ALK and LTK ligand 1
ENSG00000196335	STK31	2.05031	3.60078e-30	3.43803e-29	serine/threonine kinase 31
ENSG00000088305	DNMT3B	2.04987	2.47492e-35	3.08549e-34	DNA methyltransferase 3 beta
ENSG00000188993	LRRC66	2.0496	3.56277e-13	1.21315e-12	leucine rich repeat containing 66
ENSG00000152952	PLOD2	2.04856	9.40647e-31	9.2675e-30	procollagen-lysine,2-oxoglutarate 5-dioxygenase 2
ENSG00000179698	WDR97	2.04812	3.07901e-22	1.86728e-21	WD repeat domain 97
ENSG00000248329	APELA	2.04559	3.24231e-12	1.02942e-11	apelin receptor early endogenous ligand
ENSG00000142731	PLK4	2.04508	4.71316e-53	1.37947e-51	polo like kinase 4
ENSG00000165238	WNK2	2.04495	1.41909e-22	8.85237e-22	WNK lysine deficient protein kinase 2
ENSG00000196132	MYT1	2.04448	9.96024e-11	2.82667e-10	myelin transcription factor 1
ENSG00000251287	ALG1L2	2.04412	4.98192e-41	8.2975e-40	ALG1 chitobiosyldiphosphodolichol beta-mannosyltransferase like 2
ENSG00000175305	CCNE2	2.04051	4.71627e-45	9.58186e-44	cyclin E2
ENSG00000168528	SERINC2	2.04043	4.27208e-54	1.30895e-52	serine incorporator 2
ENSG00000183091	NEB	2.04	5.53828e-18	2.58094e-17	nebulin
ENSG00000121270	ABCC11	2.03827	1.54158e-25	1.13631e-24	ATP binding cassette subfamily C member 11
ENSG00000006118	TMEM132A	2.03744	2.78277e-43	5.15479e-42	transmembrane protein 132A
ENSG00000169330	MINAR1	2.03688	1.2345e-45	2.58212e-44	membrane integral NOTCH2 associated receptor 1
ENSG00000105991	HOXA1	2.03465	4.08766e-16	1.68961e-15	homeobox A1
ENSG00000197930	ERO1A	2.03323	2.08196e-57	7.2847e-56	endoplasmic reticulum oxidoreductase 1 alpha
ENSG00000137673	MMP7	2.03287	8.8556e-16	3.58461e-15	matrix metallopeptidase 7
ENSG00000172244	C5orf34	2.03163	4.96849e-53	1.4517e-51	chromosome 5 open reading frame 34
ENSG00000157399	ARSL	2.0313	9.93219e-18	4.56108e-17	arylsulfatase L
ENSG00000128285	MCHR1	2.02772	2.21168e-22	1.3602e-21	melanin concentrating hormone receptor 1
ENSG00000180745	CLRN3	2.02547	4.38316e-13	1.48448e-12	clarin 3
ENSG00000168671	UGT3A2	2.02349	1.23016e-10	3.46627e-10	UDP glycosyltransferase family 3 member A2
ENSG00000132975	GPR12	2.02171	3.99857e-06	7.83179e-06	G protein-coupled receptor 12
ENSG00000167701	GPT	2.01934	4.68234e-21	2.64155e-20	glutamic--pyruvic transaminase
ENSG00000122966	CIT	2.01725	5.90438e-22	3.52418e-21	citron rho-interacting serine/threonine kinase
ENSG00000135549	PKIB	2.01626	3.7829e-22	2.28034e-21	cAMP-dependent protein kinase inhibitor beta
ENSG00000081138	CDH7	2.01389	2.74771e-07	5.92728e-07	cadherin 7
ENSG00000088882	CPXM1	2.01181	2.3917e-28	2.06242e-27	carboxypeptidase X, M14 family member 1
ENSG00000115657	ABCB6	2.01027	4.01538e-43	7.36587e-42	ATP binding cassette subfamily B member 6 (Langereis blood group)
ENSG00000186009	ATP4B	2.01014	5.04922e-13	1.70327e-12	ATPase H+/K+ transporting subunit beta
ENSG00000100433	KCNK10	2.00905	1.24007e-08	2.98012e-08	potassium two pore domain channel subfamily K member 10
ENSG00000105929	ATP6V0A4	2.00859	7.69516e-13	2.55628e-12	ATPase H+ transporting V0 subunit a4
ENSG00000130635	COL5A1	2.00778	6.71023e-35	8.1389e-34	collagen type V alpha 1 chain
ENSG00000105369	CD79A	2.00707	9.4116e-22	5.55709e-21	CD79a molecule
ENSG00000166840	GLYATL1	2.00496	1.69644e-08	4.04089e-08	glycine-N-acyltransferase like 1
ENSG00000100985	MMP9	2.00383	1.31398e-22	8.21782e-22	matrix metallopeptidase 9
ENSG00000073111	MCM2	2.00346	3.04411e-51	8.31916e-50	minichromosome maintenance complex component 2
ENSG00000178342	KCNG2	2.00273	1.01923e-19	5.28093e-19	potassium voltage-gated channel modifier subfamily G member 2
ENSG00000100290	BIK	2.00241	2.03204e-34	2.41305e-33	BCL2 interacting killer
ENSG00000164588	HCN1	2.00131	1.87942e-07	4.11531e-07	hyperpolarization activated cyclic nucleotide gated potassium channel 1
ENSG00000140835	CHST4	1.99992	5.78417e-13	1.9431e-12	carbohydrate sulfotransferase 4
ENSG00000165215	CLDN3	1.99826	8.85102e-28	7.38526e-27	claudin 3
ENSG00000185155	MIXL1	1.9975	2.72748e-22	1.66299e-21	Mix paired-like homeobox
ENSG00000170498	KISS1	1.9974	3.17576e-16	1.3233e-15	KiSS-1 metastasis suppressor
ENSG00000179111	HES7	1.99665	2.11878e-12	6.829e-12	hes family bHLH transcription factor 7
ENSG00000178821	TMEM52	1.99556	2.06045e-29	1.88174e-28	transmembrane protein 52
ENSG00000034053	APBA2	1.99515	3.8905e-27	3.13248e-26	amyloid beta precursor protein binding family A member 2
ENSG00000015413	DPEP1	1.99432	6.03023e-19	2.97315e-18	dipeptidase 1
ENSG00000198915	RASGEF1A	1.99342	4.65947e-30	4.41417e-29	RasGEF domain family member 1A
ENSG00000228278	ORM2	1.98847	3.44181e-11	1.01365e-10	orosomucoid 2
ENSG00000140525	FANCI	1.98835	1.89526e-63	8.41483e-62	FA complementation group I
ENSG00000177688	SUMO4	1.98811	8.21676e-14	2.90914e-13	small ubiquitin like modifier 4
ENSG00000137474	MYO7A	1.9879	4.83437e-63	2.11878e-61	myosin VIIA
ENSG00000184156	KCNQ3	1.98606	1.08468e-27	9.01518e-27	potassium voltage-gated channel subfamily Q member 3
ENSG00000184260	H2AC20	1.98491	3.35564e-18	1.58816e-17	H2A clustered histone 20
ENSG00000188672	RHCE	1.98407	2.91442e-25	2.12156e-24	Rh blood group CcEe antigens
ENSG00000175600	SUGCT	1.98294	9.42091e-29	8.30065e-28	succinyl-CoA:glutarate-CoA transferase
ENSG00000174672	BRSK2	1.98162	1.01025e-16	4.34368e-16	BR serine/threonine kinase 2
ENSG00000170558	CDH2	1.9771	5.00949e-13	1.6902e-12	cadherin 2
ENSG00000248405	PRR5-ARHGAP8	1.9767	6.18903e-26	4.64861e-25	PRR5-ARHGAP8 readthrough
ENSG00000183960	KCNH8	1.97637	4.57395e-13	1.54632e-12	potassium voltage-gated channel subfamily H member 8
ENSG00000143194	MAEL	1.9758	1.32495e-10	3.72348e-10	maelstrom spermatogenic transposon silencer
ENSG00000135625	EGR4	1.97548	4.38345e-11	1.27704e-10	early growth response 4
ENSG00000170819	BFSP2	1.97528	5.74624e-18	2.67639e-17	beaded filament structural protein 2
ENSG00000261456	TUBB8	1.97379	3.37704e-21	1.92062e-20	tubulin beta 8 class VIII
ENSG00000003249	DBNDD1	1.9736	1.04279e-57	3.67897e-56	dysbindin domain containing 1
ENSG00000118402	ELOVL4	1.97357	1.60267e-17	7.25789e-17	ELOVL fatty acid elongase 4
ENSG00000163507	CIP2A	1.97327	2.16303e-40	3.46524e-39	cellular inhibitor of PP2A
ENSG00000214711	CAPN14	1.97207	4.99796e-16	2.05489e-15	calpain 14
ENSG00000178795	GDPD4	1.97105	4.77169e-17	2.08539e-16	glycerophosphodiester phosphodiesterase domain containing 4
ENSG00000185156	MFSD6L	1.97059	2.52508e-16	1.05891e-15	major facilitator superfamily domain containing 6 like
ENSG00000177455	CD19	1.96969	5.35728e-20	2.82307e-19	CD19 molecule
ENSG00000197261	C6orf141	1.96948	1.86921e-20	1.0165e-19	chromosome 6 open reading frame 141
ENSG00000204936	CD177	1.96892	4.00207e-10	1.08437e-09	CD177 molecule
ENSG00000146072	TNFRSF21	1.96857	1.29349e-64	6.093e-63	TNF receptor superfamily member 21
ENSG00000188372	ZP3	1.96485	4.58307e-33	5.10715e-32	zona pellucida glycoprotein 3
ENSG00000049089	COL9A2	1.96415	1.46087e-22	9.10971e-22	collagen type IX alpha 2 chain
ENSG00000171502	COL24A1	1.96365	2.21617e-38	3.19373e-37	collagen type XXIV alpha 1 chain
ENSG00000147234	FRMPD3	1.96305	4.43064e-19	2.20818e-18	FERM and PDZ domain containing 3
ENSG00000135127	BICDL1	1.96302	1.51058e-35	1.89996e-34	BICD family like cargo adaptor 1
ENSG00000233822	H2BC15	1.96077	3.50343e-32	3.71884e-31	H2B clustered histone 15
ENSG00000268655	LOC101059948	1.96067	3.38984e-15	1.31728e-14	uncharacterized LOC101059948
ENSG00000099625	CBARP	1.96007	4.05095e-28	3.44432e-27	CACN subunit beta associated regulatory protein
ENSG00000159166	LAD1	1.95709	2.59503e-46	5.57177e-45	ladinin 1
ENSG00000261649	GOLGA6L7	1.95705	5.86184e-08	1.34232e-07	golgin A6 family like 7
ENSG00000070526	ST6GALNAC1	1.9567	7.87897e-22	4.66998e-21	ST6 N-acetylgalactosaminide alpha-2,6-sialyltransferase 1
ENSG00000149260	CAPN5	1.95632	1.5821e-27	1.29731e-26	calpain 5
ENSG00000182481	KPNA2	1.95588	2.52709e-54	7.84183e-53	karyopherin subunit alpha 2
ENSG00000115226	FNDC4	1.95282	3.29356e-25	2.39244e-24	fibronectin type III domain containing 4
ENSG00000132704	FCRL2	1.95201	1.11422e-18	5.40426e-18	Fc receptor like 2
ENSG00000159261	CLDN14	1.94869	1.43965e-21	8.39838e-21	claudin 14
ENSG00000274750	H3C6	1.94868	6.09742e-17	2.64844e-16	H3 clustered histone 6
ENSG00000126500	FLRT1	1.94826	4.20721e-24	2.86633e-23	fibronectin leucine rich transmembrane protein 1
ENSG00000157833	GAREM2	1.94761	8.13963e-36	1.03915e-34	GRB2 associated regulator of MAPK1 subtype 2
ENSG00000121743	GJA3	1.94562	4.23825e-12	1.33416e-11	gap junction protein alpha 3
ENSG00000136944	LMX1B	1.94476	6.05191e-10	1.61838e-09	LIM homeobox transcription factor 1 beta
ENSG00000128218	VPREB3	1.94334	2.46062e-19	1.24681e-18	V-set pre-B cell surrogate light chain 3
ENSG00000183032	SLC25A21	1.94268	5.83795e-19	2.88253e-18	solute carrier family 25 member 21
ENSG00000165443	PHYHIPL	1.9401	2.34058e-11	6.96685e-11	phytanoyl-CoA 2-hydroxylase interacting protein like
ENSG00000215788	TNFRSF25	1.9391	7.13672e-36	9.15924e-35	TNF receptor superfamily member 25
ENSG00000186777	ZNF732	1.93807	1.53713e-12	4.99597e-12	zinc finger protein 732
ENSG00000142102	PGGHG	1.93645	2.23899e-20	1.211e-19	protein-glucosylgalactosylhydroxylysine glucosidase
ENSG00000128059	PPAT	1.93625	6.26194e-82	5.9158e-80	phosphoribosyl pyrophosphate amidotransferase
ENSG00000177602	HASPIN	1.93428	5.50028e-39	8.13324e-38	histone H3 associated protein kinase
ENSG00000180071	ANKRD18A	1.93383	2.87338e-24	1.97902e-23	ankyrin repeat domain 18A
ENSG00000205560	CPT1B	1.9336	1.54365e-30	1.50084e-29	carnitine palmitoyltransferase 1B
ENSG00000275004	ZNF280B	1.93115	1.8387e-26	1.42188e-25	zinc finger protein 280B
ENSG00000102878	HSF4	1.92618	3.47297e-26	2.64715e-25	heat shock transcription factor 4
ENSG00000159259	CHAF1B	1.92521	9.96375e-68	5.3114e-66	chromatin assembly factor 1 subunit B
ENSG00000255151	GLYATL1B	1.92258	1.07484e-07	2.40338e-07	glycine-N-acyltransferase like 1B
ENSG00000135318	NT5E	1.92241	3.20141e-22	1.93875e-21	5'-nucleotidase ecto
ENSG00000184163	C1QTNF12	1.92044	9.22308e-18	4.24346e-17	C1q and TNF related 12
ENSG00000100625	SIX4	1.91841	3.93898e-46	8.43606e-45	SIX homeobox 4
ENSG00000204128	C2orf72	1.91597	3.19781e-12	1.01623e-11	chromosome 2 open reading frame 72
ENSG00000158106	RHPN1	1.91548	1.60823e-36	2.12825e-35	rhophilin Rho GTPase binding protein 1
ENSG00000175130	MARCKSL1	1.91464	4.20719e-59	1.5655e-57	MARCKS like 1
ENSG00000157542	KCNJ6	1.91353	1.06036e-10	3.00322e-10	potassium inwardly rectifying channel subfamily J member 6
ENSG00000147434	CHRNA6	1.91207	3.44198e-20	1.8354e-19	cholinergic receptor nicotinic alpha 6 subunit
ENSG00000185974	GRK1	1.911	7.51745e-09	1.84279e-08	G protein-coupled receptor kinase 1
ENSG00000108244	KRT23	1.91065	4.68907e-08	1.08119e-07	keratin 23
ENSG00000162723	SLAMF9	1.9094	7.39457e-18	3.42535e-17	SLAM family member 9
ENSG00000104951	IL4I1	1.90891	1.06634e-28	9.36144e-28	interleukin 4 induced 1
ENSG00000108602	ALDH3A1	1.90479	3.79886e-08	8.82629e-08	aldehyde dehydrogenase 3 family member A1
ENSG00000124194	GDAP1L1	1.90475	1.22894e-09	3.20475e-09	ganglioside induced differentiation associated protein 1 like 1
ENSG00000184709	LRRC26	1.90113	2.39954e-09	6.12123e-09	leucine rich repeat containing 26
ENSG00000088836	SLC4A11	1.90019	7.59962e-20	3.96173e-19	solute carrier family 4 member 11
ENSG00000140986	RPL3L	1.9	9.40883e-19	4.58445e-18	ribosomal protein L3 like
ENSG00000139209	SLC38A4	1.89927	2.30825e-12	7.41579e-12	solute carrier family 38 member 4
ENSG00000162063	CCNF	1.89785	2.74079e-64	1.2665e-62	cyclin F
ENSG00000144130	NT5DC4	1.89776	1.50976e-15	6.02663e-15	5'-nucleotidase domain containing 4
ENSG00000151322	NPAS3	1.89765	9.00073e-11	2.55992e-10	neuronal PAS domain protein 3
ENSG00000204970	PCDHA1	1.89649	8.81619e-11	2.50995e-10	protocadherin alpha 1
ENSG00000143324	XPR1	1.8914	6.40977e-53	1.85687e-51	xenotropic and polytropic retrovirus receptor 1
ENSG00000130821	SLC6A8	1.89078	4.73647e-29	4.25033e-28	solute carrier family 6 member 8
ENSG00000196407	THEM5	1.89065	1.72476e-31	1.76449e-30	thioesterase superfamily member 5
ENSG00000188580	NKAIN2	1.88998	6.37933e-08	1.45592e-07	sodium/potassium transporting ATPase interacting 2
ENSG00000064218	DMRT3	1.88857	3.18112e-07	6.82156e-07	doublesex and mab-3 related transcription factor 3
ENSG00000115705	TPO	1.88839	4.76366e-14	1.71405e-13	thyroid peroxidase
ENSG00000196074	SYCP2	1.88754	7.17986e-16	2.92299e-15	synaptonemal complex protein 2
ENSG00000105278	ZFR2	1.88655	8.46888e-08	1.911e-07	zinc finger RNA binding protein 2
ENSG00000108448	TRIM16L	1.88623	1.48706e-18	7.16966e-18	tripartite motif containing 16 like
ENSG00000108759	KRT32	1.88128	4.64118e-08	1.07087e-07	keratin 32
ENSG00000176890	TYMS	1.87958	5.51658e-49	1.35367e-47	thymidylate synthetase
ENSG00000146205	ANO7	1.87886	8.49937e-44	1.61669e-42	anoctamin 7
ENSG00000165434	PGM2L1	1.87864	3.04783e-51	8.31916e-50	phosphoglucomutase 2 like 1
ENSG00000243649	CFB	1.8779	1.83028e-27	1.49634e-26	complement factor B
ENSG00000109814	UGDH	1.87764	7.90847e-28	6.61502e-27	UDP-glucose 6-dehydrogenase
ENSG00000187741	FANCA	1.87736	3.28311e-60	1.28343e-58	FA complementation group A
ENSG00000267795	SMIM22	1.87734	1.42616e-30	1.389e-29	small integral membrane protein 22
ENSG00000127129	EDN2	1.87546	1.17027e-12	3.83659e-12	endothelin 2
ENSG00000183598	H3C13	1.87329	5.21177e-11	1.51084e-10	H3 clustered histone 13
ENSG00000196081	ZNF724	1.87251	1.58226e-27	1.29731e-26	zinc finger protein 724
ENSG00000105668	UPK1A	1.87218	8.02801e-08	1.81658e-07	uroplakin 1A
ENSG00000002745	WNT16	1.87177	8.93138e-11	2.54104e-10	Wnt family member 16
ENSG00000113368	LMNB1	1.87105	6.33633e-53	1.83873e-51	lamin B1
ENSG00000110660	SLC35F2	1.86971	2.10346e-63	9.31492e-62	solute carrier family 35 member F2
ENSG00000188158	NHS	1.86967	3.53683e-29	3.18727e-28	NHS actin remodeling regulator
ENSG00000169618	PROKR1	1.86937	6.19387e-10	1.65452e-09	prokineticin receptor 1
ENSG00000181544	FANCB	1.86834	5.9216e-36	7.62854e-35	FA complementation group B
ENSG00000149609	C20orf144	1.86731	4.38236e-28	3.72117e-27	chromosome 20 open reading frame 144
ENSG00000217442	SYCE3	1.86701	5.41512e-19	2.68076e-18	synaptonemal complex central element protein 3
ENSG00000100197	CYP2D6	1.86296	2.76325e-20	1.48464e-19	cytochrome P450 family 2 subfamily D member 6
ENSG00000108688	CCL7	1.86022	2.10624e-12	6.79117e-12	C-C motif chemokine ligand 7
ENSG00000124429	POF1B	1.85787	9.643e-14	3.39924e-13	POF1B actin binding protein
ENSG00000167723	TRPV3	1.85729	2.32536e-19	1.17897e-18	transient receptor potential cation channel subfamily V member 3
ENSG00000128050	PAICS	1.85671	1.83148e-85	2.04897e-83	phosphoribosylaminoimidazole carboxylase and phosphoribosylaminoimidazolesuccinocarboxamide synthase
ENSG00000183128	CALHM3	1.85617	9.05139e-08	2.03839e-07	calcium homeostasis modulator 3
ENSG00000130768	SMPDL3B	1.85226	3.9785e-32	4.20736e-31	sphingomyelin phosphodiesterase acid like 3B
ENSG00000115596	WNT6	1.85129	5.26794e-14	1.88791e-13	Wnt family member 6
ENSG00000143476	DTL	1.85052	8.96865e-43	1.62074e-41	denticleless E3 ubiquitin protein ligase homolog
ENSG00000156802	ATAD2	1.84668	2.22993e-48	5.2448e-47	ATPase family AAA domain containing 2
ENSG00000139572	GPR84	1.84626	7.81413e-26	5.8306e-25	G protein-coupled receptor 84
ENSG00000205358	MT1H	1.84516	1.58687e-11	4.78962e-11	metallothionein 1H
ENSG00000049768	FOXP3	1.84498	1.09246e-40	1.77603e-39	forkhead box P3
ENSG00000048462	TNFRSF17	1.84362	3.24925e-18	1.53909e-17	TNF receptor superfamily member 17
ENSG00000181652	ATG9B	1.84331	1.91165e-20	1.03858e-19	autophagy related 9B
ENSG00000198286	CARD11	1.83869	1.0488e-29	9.75112e-29	caspase recruitment domain family member 11
ENSG00000169507	SLC38A11	1.83689	1.89076e-14	6.97449e-14	solute carrier family 38 member 11
ENSG00000064655	EYA2	1.83644	4.22463e-12	1.33012e-11	EYA transcriptional coactivator and phosphatase 2
ENSG00000151136	BTBD11	1.83568	4.64304e-17	2.03342e-16	BTB domain containing 11
ENSG00000136881	BAAT	1.83498	1.7194e-09	4.43881e-09	bile acid-CoA:amino acid N-acyltransferase
ENSG00000144852	NR1I2	1.83426	1.10941e-11	3.39187e-11	nuclear receptor subfamily 1 group I member 2
ENSG00000163746	PLSCR2	1.83296	1.18207e-18	5.72519e-18	phospholipid scramblase 2
ENSG00000170927	PKHD1	1.83236	1.34351e-11	4.07825e-11	PKHD1 ciliary IPT domain containing fibrocystin/polyductin
ENSG00000182472	CAPN12	1.83057	4.25414e-26	3.22522e-25	calpain 12
ENSG00000151388	ADAMTS12	1.8302	1.02154e-28	8.98367e-28	ADAM metallopeptidase with thrombospondin type 1 motif 12
ENSG00000269720	CCDC194	1.82908	1.5109e-11	4.57087e-11	coiled-coil domain containing 194
ENSG00000166126	AMN	1.82853	5.61408e-16	2.30097e-15	amnion associated transmembrane protein
ENSG00000196811	CHRNG	1.82821	7.70373e-11	2.20468e-10	cholinergic receptor nicotinic gamma subunit
ENSG00000110427	KIAA1549L	1.82676	6.71566e-15	2.56456e-14	KIAA1549 like
ENSG00000163352	LENEP	1.82657	3.36877e-09	8.48303e-09	lens epithelial protein
ENSG00000124102	PI3	1.82566	6.32912e-09	1.56207e-08	peptidase inhibitor 3
ENSG00000196421	C20orf204	1.82559	5.95381e-21	3.33041e-20	chromosome 20 open reading frame 204
ENSG00000185090	MANEAL	1.82534	1.03219e-34	1.24397e-33	mannosidase endo-alpha like
ENSG00000255221	CARD17	1.82444	1.6691e-13	5.79838e-13	caspase recruitment domain family member 17
ENSG00000139629	GALNT6	1.82412	2.2329e-25	1.63595e-24	polypeptide N-acetylgalactosaminyltransferase 6
ENSG00000104435	STMN2	1.82204	6.03368e-10	1.61376e-09	stathmin 2
ENSG00000134285	FKBP11	1.81996	3.29543e-50	8.5295e-49	FKBP prolyl isomerase 11
ENSG00000277363	SRCIN1	1.81823	1.67132e-25	1.2314e-24	SRC kinase signaling inhibitor 1
ENSG00000077264	PAK3	1.8166	4.40039e-11	1.28131e-10	p21 (RAC1) activated kinase 3
ENSG00000132185	FCRLA	1.81629	5.51396e-16	2.26212e-15	Fc receptor like A
ENSG00000127586	CHTF18	1.81481	9.03445e-45	1.80955e-43	chromosome transmission fidelity factor 18
ENSG00000178150	ZNF114	1.81353	4.83044e-12	1.51357e-11	zinc finger protein 114
ENSG00000082482	KCNK2	1.81183	7.52661e-09	1.84477e-08	potassium two pore domain channel subfamily K member 2
ENSG00000183763	TRAIP	1.81152	1.95555e-59	7.38982e-58	TRAF interacting protein
ENSG00000113722	CDX1	1.80994	1.20818e-20	6.64676e-20	caudal type homeobox 1
ENSG00000188163	FAM166A	1.80756	2.88021e-10	7.88949e-10	family with sequence similarity 166 member A
ENSG00000162843	WDR64	1.80655	3.39048e-17	1.49793e-16	WD repeat domain 64
ENSG00000151715	TMEM45B	1.80598	9.24945e-35	1.11868e-33	transmembrane protein 45B
ENSG00000136574	GATA4	1.80559	5.86241e-05	0.000104202	GATA binding protein 4
ENSG00000100314	CABP7	1.80117	3.13027e-16	1.30626e-15	calcium binding protein 7
ENSG00000114923	SLC4A3	1.80044	5.69272e-23	3.64065e-22	solute carrier family 4 member 3
ENSG00000091137	SLC26A4	1.80014	3.35912e-10	9.15709e-10	solute carrier family 26 member 4
ENSG00000141756	FKBP10	1.79982	9.41776e-27	7.42462e-26	FKBP prolyl isomerase 10
ENSG00000130487	KLHDC7B	1.79919	8.9246e-19	4.356e-18	kelch domain containing 7B
ENSG00000186912	P2RY4	1.79891	3.69375e-10	1.00355e-09	pyrimidinergic receptor P2Y4
ENSG00000257743	MGAM2	1.79807	2.07608e-07	4.52845e-07	maltase-glucoamylase 2 (putative)
ENSG00000253767	PCDHGA8	1.79798	2.39663e-10	6.60317e-10	protocadherin gamma subfamily A, 8
ENSG00000138109	CYP2C9	1.79705	3.20493e-08	7.49036e-08	cytochrome P450 family 2 subfamily C member 9
ENSG00000204767	INSYN2B	1.79584	6.74864e-10	1.79678e-09	inhibitory synaptic factor family member 2B
ENSG00000182687	GALR2	1.79467	3.49463e-13	1.19067e-12	galanin receptor 2
ENSG00000111664	GNB3	1.79461	1.05507e-27	8.78191e-27	G protein subunit beta 3
ENSG00000132837	DMGDH	1.79405	2.90476e-17	1.28802e-16	dimethylglycine dehydrogenase
ENSG00000164532	TBX20	1.79347	0.000206101	0.000347212	T-box transcription factor 20
ENSG00000167702	KIFC2	1.79245	1.76853e-29	1.62473e-28	kinesin family member C2
ENSG00000135914	HTR2B	1.79231	7.91281e-13	2.62653e-12	5-hydroxytryptamine receptor 2B
ENSG00000167355	OR51B5	1.79217	1.94212e-05	3.60346e-05	olfactory receptor family 51 subfamily B member 5
ENSG00000163462	TRIM46	1.79187	2.99379e-29	2.70795e-28	tripartite motif containing 46
ENSG00000196420	S100A5	1.79153	5.47812e-13	1.84284e-12	S100 calcium binding protein A5
ENSG00000113296	THBS4	1.79109	2.05109e-11	6.13847e-11	thrombospondin 4
ENSG00000149256	TENM4	1.78885	1.77364e-29	1.62855e-28	teneurin transmembrane protein 4
ENSG00000188483	IER5L	1.78859	1.23355e-30	1.20554e-29	immediate early response 5 like
ENSG00000170442	KRT86	1.78724	6.8794e-20	3.59951e-19	keratin 86
ENSG00000146918	NCAPG2	1.78638	1.68333e-50	4.41064e-49	non-SMC condensin II complex subunit G2
ENSG00000198554	WDHD1	1.78636	2.9137e-47	6.51084e-46	WD repeat and HMG-box DNA binding protein 1
ENSG00000228727	SAPCD1	1.7861	2.48434e-19	1.25807e-18	suppressor APC domain containing 1
ENSG00000183850	ZNF730	1.78561	2.59257e-11	7.69534e-11	zinc finger protein 730
ENSG00000143630	HCN3	1.7838	1.92008e-41	3.26184e-40	hyperpolarization activated cyclic nucleotide gated potassium channel 3
ENSG00000203811	H3C14	1.77933	2.8305e-06	5.61772e-06	H3 clustered histone 14
ENSG00000104899	AMH	1.77809	1.11517e-10	3.15271e-10	anti-Mullerian hormone
ENSG00000188991	SLC15A5	1.77792	6.048e-06	1.16884e-05	solute carrier family 15 member 5
ENSG00000167968	DNASE1L2	1.77703	2.91222e-21	1.6663e-20	deoxyribonuclease 1 like 2
ENSG00000163918	RFC4	1.77671	5.70531e-49	1.39797e-47	replication factor C subunit 4
ENSG00000136982	DSCC1	1.77667	4.64698e-36	6.01385e-35	DNA replication and sister chromatid cohesion 1
ENSG00000121904	CSMD2	1.77398	5.1704e-21	2.90846e-20	CUB and Sushi multiple domains 2
ENSG00000176788	BASP1	1.77348	2.54842e-21	1.46306e-20	brain abundant membrane attached signal protein 1
ENSG00000108702	CCL1	1.77329	1.81149e-07	3.9722e-07	C-C motif chemokine ligand 1
ENSG00000136883	KIF12	1.7722	4.03831e-15	1.56036e-14	kinesin family member 12
ENSG00000130762	ARHGEF16	1.77021	2.53751e-58	9.16143e-57	Rho guanine nucleotide exchange factor 16
ENSG00000155660	PDIA4	1.76923	4.19855e-68	2.25938e-66	protein disulfide isomerase family A member 4
ENSG00000216921	FAM240C	1.76742	4.91139e-09	1.2221e-08	family with sequence similarity 240 member C
ENSG00000160606	TLCD1	1.76682	2.58196e-45	5.30268e-44	TLC domain containing 1
ENSG00000119946	CNNM1	1.76659	4.30569e-11	1.25503e-10	cyclin and CBS domain divalent metal cation transport mediator 1
ENSG00000091656	ZFHX4	1.76581	9.40407e-13	3.10819e-12	zinc finger homeobox 4
ENSG00000169851	PCDH7	1.76472	8.99023e-17	3.87722e-16	protocadherin 7
ENSG00000169241	SLC50A1	1.76429	2.68292e-53	7.93443e-52	solute carrier family 50 member 1
ENSG00000205089	CCNI2	1.76376	8.86144e-23	5.58727e-22	cyclin I family member 2
ENSG00000198569	SLC34A3	1.76371	8.70365e-13	2.88173e-12	solute carrier family 34 member 3
ENSG00000075213	SEMA3A	1.76095	2.44256e-15	9.61698e-15	semaphorin 3A
ENSG00000235272	NA	1.76066	1.90773e-08	4.53087e-08	NA
ENSG00000178462	TUBAL3	1.7597	7.16397e-11	2.05463e-10	tubulin alpha like 3
ENSG00000171121	KCNMB3	1.75815	4.92873e-38	6.99025e-37	potassium calcium-activated channel subfamily M regulatory beta subunit 3
ENSG00000101443	WFDC2	1.75792	5.87455e-21	3.28932e-20	WAP four-disulfide core domain 2
ENSG00000159556	ISL2	1.75731	6.24961e-13	2.09449e-12	ISL LIM homeobox 2
ENSG00000213886	UBD	1.75697	6.69178e-15	2.55601e-14	ubiquitin D
ENSG00000204410	MSH5	1.75429	2.55588e-30	2.44999e-29	mutS homolog 5
ENSG00000139144	PIK3C2G	1.75285	5.49102e-06	1.06398e-05	phosphatidylinositol-4-phosphate 3-kinase catalytic subunit type 2 gamma
ENSG00000161682	FAM171A2	1.75163	3.3492e-21	1.9067e-20	family with sequence similarity 171 member A2
ENSG00000092758	COL9A3	1.75093	4.53243e-19	2.25692e-18	collagen type IX alpha 3 chain
ENSG00000086717	PPEF1	1.74963	7.13415e-19	3.50422e-18	protein phosphatase with EF-hand domain 1
ENSG00000143340	FAM163A	1.74883	8.06181e-14	2.85547e-13	family with sequence similarity 163 member A
ENSG00000196296	ATP2A1	1.74801	1.50838e-27	1.23853e-26	ATPase sarcoplasmic/endoplasmic reticulum Ca2+ transporting 1
ENSG00000000460	C1orf112	1.74694	9.91904e-72	6.20122e-70	chromosome 1 open reading frame 112
ENSG00000183778	B3GALT5	1.74634	2.33048e-07	5.06321e-07	beta-1,3-galactosyltransferase 5
ENSG00000151917	BEND6	1.7463	3.61846e-22	2.1843e-21	BEN domain containing 6
ENSG00000162374	ELAVL4	1.74475	1.53905e-14	5.71057e-14	ELAV like RNA binding protein 4
ENSG00000197140	ADAM32	1.74433	5.21431e-19	2.58662e-18	ADAM metallopeptidase domain 32
ENSG00000038427	VCAN	1.74384	8.18434e-24	5.47716e-23	versican
ENSG00000182704	TSKU	1.7403	2.15607e-28	1.86206e-27	tsukushi, small leucine rich proteoglycan
ENSG00000130590	SAMD10	1.73887	2.97596e-54	9.1512e-53	sterile alpha motif domain containing 10
ENSG00000118113	MMP8	1.73782	4.95438e-09	1.23208e-08	matrix metallopeptidase 8
ENSG00000073605	GSDMB	1.73732	1.13189e-31	1.16301e-30	gasdermin B
ENSG00000134013	LOXL2	1.73564	6.93334e-22	4.12243e-21	lysyl oxidase like 2
ENSG00000109586	GALNT7	1.73526	4.73899e-54	1.4494e-52	polypeptide N-acetylgalactosaminyltransferase 7
ENSG00000169562	GJB1	1.73507	2.09826e-09	5.37768e-09	gap junction protein beta 1
ENSG00000135925	WNT10A	1.73443	1.3711e-14	5.11306e-14	Wnt family member 10A
ENSG00000180198	RCC1	1.73443	1.67381e-79	1.38171e-77	regulator of chromosome condensation 1
ENSG00000142552	RCN3	1.73221	1.54607e-26	1.19995e-25	reticulocalbin 3
ENSG00000100162	CENPM	1.73173	8.85787e-34	1.01776e-32	centromere protein M
ENSG00000187546	AGMO	1.73162	6.66244e-09	1.64076e-08	alkylglycerol monooxygenase
ENSG00000101213	PTK6	1.7316	1.91639e-24	1.33119e-23	protein tyrosine kinase 6
ENSG00000154162	CDH12	1.7292	4.0347e-05	7.27187e-05	cadherin 12
ENSG00000173207	CKS1B	1.72901	6.09294e-39	9.00178e-38	CDC28 protein kinase regulatory subunit 1B
ENSG00000118160	SLC8A2	1.72811	4.74055e-09	1.18045e-08	solute carrier family 8 member A2
ENSG00000146242	TPBG	1.72718	2.10545e-47	4.75473e-46	trophoblast glycoprotein
ENSG00000152256	PDK1	1.72689	5.23442e-48	1.21766e-46	pyruvate dehydrogenase kinase 1
ENSG00000204614	TRIM40	1.72672	0.000217865	0.000366014	tripartite motif containing 40
ENSG00000136872	ALDOB	1.72634	8.31814e-10	2.19916e-09	aldolase, fructose-bisphosphate B
ENSG00000197275	RAD54B	1.72525	2.34073e-45	4.81889e-44	RAD54 homolog B
ENSG00000117322	CR2	1.72516	2.99348e-11	8.8452e-11	complement C3d receptor 2
ENSG00000196632	WNK3	1.72508	3.71209e-14	1.34335e-13	WNK lysine deficient protein kinase 3
ENSG00000169067	ACTBL2	1.72238	1.18162e-10	3.33279e-10	actin beta like 2
ENSG00000005421	PON1	1.72235	2.27565e-12	7.31657e-12	paraoxonase 1
ENSG00000137766	UNC13C	1.72212	2.93569e-09	7.44206e-09	unc-13 homolog C
ENSG00000157999	ANKRD61	1.72139	2.16799e-23	1.41904e-22	ankyrin repeat domain 61
ENSG00000081842	PCDHA6	1.71851	2.24357e-10	6.19248e-10	protocadherin alpha 6
ENSG00000215009	ACSM4	1.71792	2.02889e-09	5.20618e-09	acyl-CoA synthetase medium chain family member 4
ENSG00000131183	SLC34A1	1.71771	1.30708e-09	3.40277e-09	solute carrier family 34 member 1
ENSG00000108106	UBE2S	1.7168	4.93583e-31	4.93729e-30	ubiquitin conjugating enzyme E2 S
ENSG00000160224	AIRE	1.71654	4.21097e-10	1.13898e-09	autoimmune regulator
ENSG00000155974	GRIP1	1.71526	1.26458e-23	8.38367e-23	glutamate receptor interacting protein 1
ENSG00000174938	SEZ6L2	1.71339	6.02957e-25	4.31899e-24	seizure related 6 homolog like 2
ENSG00000198203	SULT1C2	1.71339	2.63115e-13	9.02618e-13	sulfotransferase family 1C member 2
ENSG00000213931	HBE1	1.71149	0.000122204	0.000210267	hemoglobin subunit epsilon 1
ENSG00000178222	RNF212	1.71144	9.33428e-15	3.53203e-14	ring finger protein 212
ENSG00000172167	MTBP	1.71053	1.89788e-44	3.73535e-43	MDM2 binding protein
ENSG00000111640	GAPDH	1.7089	1.79769e-45	3.73713e-44	glyceraldehyde-3-phosphate dehydrogenase
ENSG00000111602	TIMELESS	1.70889	2.20417e-54	6.87743e-53	timeless circadian regulator
ENSG00000173599	PC	1.70871	5.36305e-45	1.0857e-43	pyruvate carboxylase
ENSG00000130477	UNC13A	1.70822	1.52725e-12	4.96482e-12	unc-13 homolog A
ENSG00000161798	AQP5	1.70691	4.82339e-07	1.0189e-06	aquaporin 5
ENSG00000261236	BOP1	1.70578	1.08207e-44	2.15211e-43	BOP1 ribosomal biogenesis factor
ENSG00000163013	FBXO41	1.70539	4.62316e-39	6.87812e-38	F-box protein 41
ENSG00000156738	MS4A1	1.6976	5.32864e-11	1.54262e-10	membrane spanning 4-domains A1
ENSG00000196092	PAX5	1.69729	5.46888e-13	1.84009e-12	paired box 5
ENSG00000156510	HKDC1	1.69656	2.87646e-19	1.45103e-18	hexokinase domain containing 1
ENSG00000213190	MLLT11	1.69551	6.80417e-18	3.15961e-17	MLLT11 transcription factor 7 cofactor
ENSG00000249884	RNF103-CHMP3	1.69385	5.74189e-12	1.79092e-11	RNF103-CHMP3 readthrough
ENSG00000280537	NA	1.69353	3.74103e-20	1.98925e-19	NA
ENSG00000154102	C16orf74	1.69273	1.31996e-14	4.92668e-14	chromosome 16 open reading frame 74
ENSG00000108773	KAT2A	1.69272	2.98893e-63	1.31675e-61	lysine acetyltransferase 2A
ENSG00000092345	DAZL	1.69235	5.9818e-07	1.25581e-06	deleted in azoospermia like
ENSG00000187801	ZFP69B	1.69196	2.51268e-49	6.23767e-48	ZFP69 zinc finger protein B
ENSG00000101825	MXRA5	1.69179	1.93739e-22	1.19714e-21	matrix remodeling associated 5
ENSG00000108309	RUNDC3A	1.68929	7.5111e-13	2.50051e-12	RUN domain containing 3A
ENSG00000107833	NPM3	1.68827	6.28345e-47	1.37871e-45	nucleophosmin/nucleoplasmin 3
ENSG00000008323	PLEKHG6	1.68808	7.70334e-29	6.83335e-28	pleckstrin homology and RhoGEF domain containing G6
ENSG00000006625	GGCT	1.68642	2.78968e-58	1.00505e-56	gamma-glutamylcyclotransferase
ENSG00000184144	CNTN2	1.68509	8.6025e-09	2.09849e-08	contactin 2
ENSG00000185100	ADSS1	1.68451	1.63341e-24	1.1407e-23	adenylosuccinate synthase 1
ENSG00000198353	HOXC4	1.68384	2.74088e-16	1.14574e-15	homeobox C4
ENSG00000274944	NA	1.6837	1.29888e-18	6.27306e-18	NA
ENSG00000181617	FDCSP	1.68354	2.68602e-08	6.30708e-08	follicular dendritic cell secreted protein
ENSG00000121207	LRAT	1.68309	1.40505e-14	5.23393e-14	lecithin retinol acyltransferase
ENSG00000196793	ZNF239	1.68162	5.44825e-48	1.26568e-46	zinc finger protein 239
ENSG00000070669	ASNS	1.68084	1.39139e-36	1.84416e-35	asparagine synthetase (glutamine-hydrolyzing)
ENSG00000132470	ITGB4	1.67826	3.30024e-20	1.76092e-19	integrin subunit beta 4
ENSG00000128655	PDE11A	1.67718	5.24708e-12	1.6408e-11	phosphodiesterase 11A
ENSG00000184599	TAFA3	1.67349	2.31716e-08	5.46661e-08	TAFA chemokine like family member 3
ENSG00000185101	ANO9	1.67035	4.38997e-28	3.72512e-27	anoctamin 9
ENSG00000172000	ZNF556	1.66878	4.36044e-08	1.00897e-07	zinc finger protein 556
ENSG00000116191	RALGPS2	1.66767	1.74277e-50	4.55937e-49	Ral GEF with PH domain and SH3 binding motif 2
ENSG00000157214	STEAP2	1.66735	3.97796e-21	2.25409e-20	STEAP2 metalloreductase
ENSG00000158525	CPA5	1.66717	2.46922e-10	6.79325e-10	carboxypeptidase A5
ENSG00000005001	PRSS22	1.66711	2.69988e-25	1.9696e-24	serine protease 22
ENSG00000013810	TACC3	1.66627	3.21701e-44	6.27353e-43	transforming acidic coiled-coil containing protein 3
ENSG00000080854	IGSF9B	1.66527	2.89908e-13	9.9173e-13	immunoglobulin superfamily member 9B
ENSG00000179058	C9orf50	1.66476	5.89201e-16	2.41024e-15	chromosome 9 open reading frame 50
ENSG00000159231	CBR3	1.66446	2.38324e-16	1.00091e-15	carbonyl reductase 3
ENSG00000153404	PLEKHG4B	1.66388	3.48986e-11	1.02709e-10	pleckstrin homology and RhoGEF domain containing G4B
ENSG00000146216	TTBK1	1.66337	2.13527e-21	1.23128e-20	tau tubulin kinase 1
ENSG00000189159	JPT1	1.66308	9.92627e-49	2.3875e-47	Jupiter microtubule associated homolog 1
ENSG00000159228	CBR1	1.66148	1.92901e-14	7.11094e-14	carbonyl reductase 1
ENSG00000278259	MYO19	1.66146	1.66111e-78	1.31996e-76	myosin XIX
ENSG00000256812	CAPNS2	1.66114	1.58811e-06	3.21805e-06	calpain small subunit 2
ENSG00000124766	SOX4	1.66088	8.04698e-58	2.85676e-56	SRY-box transcription factor 4
ENSG00000160781	PAQR6	1.66054	2.09754e-19	1.06792e-18	progestin and adipoQ receptor family member 6
ENSG00000173137	ADCK5	1.66009	2.96377e-42	5.23354e-41	aarF domain containing kinase 5
ENSG00000112761	CCN6	1.66003	1.81247e-10	5.032e-10	cellular communication network factor 6
ENSG00000088538	DOCK3	1.65959	4.0751e-16	1.68483e-15	dedicator of cytokinesis 3
ENSG00000152595	MEPE	1.6593	1.9311e-06	3.88482e-06	matrix extracellular phosphoglycoprotein
ENSG00000108551	RASD1	1.65816	9.57108e-13	3.16216e-12	ras related dexamethasone induced 1
ENSG00000181656	GPR88	1.65022	1.89539e-14	6.99004e-14	G protein-coupled receptor 88
ENSG00000188501	LCTL	1.64962	1.3158e-25	9.72414e-25	lactase like
ENSG00000188086	PRSS45P	1.64923	8.8764e-15	3.36401e-14	serine protease 45, pseudogene
ENSG00000067177	PHKA1	1.64778	7.23391e-64	3.28034e-62	phosphorylase kinase regulatory subunit alpha 1
ENSG00000151790	TDO2	1.64617	3.94743e-19	1.97487e-18	tryptophan 2,3-dioxygenase
ENSG00000187837	H1-2	1.64522	1.22167e-20	6.71662e-20	H1.2 linker histone, cluster member
ENSG00000204965	PCDHA5	1.64464	8.59827e-12	2.6492e-11	protocadherin alpha 5
ENSG00000172789	HOXC5	1.6443	1.10724e-07	2.47256e-07	homeobox C5
ENSG00000176208	ATAD5	1.64184	1.38304e-38	2.00499e-37	ATPase family AAA domain containing 5
ENSG00000141682	PMAIP1	1.64131	6.16648e-21	3.44824e-20	phorbol-12-myristate-13-acetate-induced protein 1
ENSG00000067715	SYT1	1.64127	3.39124e-11	9.99272e-11	synaptotagmin 1
ENSG00000120251	GRIA2	1.63955	5.99197e-07	1.25779e-06	glutamate ionotropic receptor AMPA type subunit 2
ENSG00000114248	LRRC31	1.63842	9.15064e-09	2.22613e-08	leucine rich repeat containing 31
ENSG00000101463	SYNDIG1	1.63818	1.189e-16	5.09037e-16	synapse differentiation inducing 1
ENSG00000179934	CCR8	1.63475	5.32998e-21	2.99525e-20	C-C motif chemokine receptor 8
ENSG00000133110	POSTN	1.63207	8.4193e-22	4.98157e-21	periostin
ENSG00000104368	PLAT	1.63181	9.15165e-12	2.81112e-11	plasminogen activator, tissue type
ENSG00000143850	PLEKHA6	1.63163	1.62236e-26	1.25687e-25	pleckstrin homology domain containing A6
ENSG00000162592	CCDC27	1.63157	6.79938e-09	1.67328e-08	coiled-coil domain containing 27
ENSG00000213901	SLC23A3	1.63012	3.49965e-22	2.11484e-21	solute carrier family 23 member 3
ENSG00000143369	ECM1	1.62842	1.9704e-14	7.25723e-14	extracellular matrix protein 1
ENSG00000171163	ZNF692	1.62731	6.05883e-41	1.00616e-39	zinc finger protein 692
ENSG00000144847	IGSF11	1.62698	1.58421e-10	4.42137e-10	immunoglobulin superfamily member 11
ENSG00000124813	RUNX2	1.62618	2.45392e-37	3.37068e-36	RUNX family transcription factor 2
ENSG00000174498	IGDCC3	1.62259	7.60073e-09	1.86213e-08	immunoglobulin superfamily DCC subclass member 3
ENSG00000129235	TXNDC17	1.6218	1.74527e-38	2.52153e-37	thioredoxin domain containing 17
ENSG00000197641	SERPINB13	1.62176	0.000691168	0.00110495	serpin family B member 13
ENSG00000231852	CYP21A2	1.62048	3.42665e-11	1.00936e-10	cytochrome P450 family 21 subfamily A member 2
ENSG00000059573	ALDH18A1	1.61782	2.16505e-96	4.28101e-94	aldehyde dehydrogenase 18 family member A1
ENSG00000184305	CCSER1	1.61714	3.58704e-19	1.79934e-18	coiled-coil serine rich protein 1
ENSG00000197977	ELOVL2	1.61365	1.52647e-14	5.66761e-14	ELOVL fatty acid elongase 2
ENSG00000004848	ARX	1.61347	2.84063e-07	6.1192e-07	aristaless related homeobox
ENSG00000119888	EPCAM	1.61254	1.20987e-58	4.42447e-57	epithelial cell adhesion molecule
ENSG00000164877	MICALL2	1.61239	2.8818e-36	3.76094e-35	MICAL like 2
ENSG00000243449	C4orf48	1.61188	1.06096e-21	6.2514e-21	chromosome 4 open reading frame 48
ENSG00000125775	SDCBP2	1.61031	2.80244e-13	9.60022e-13	syndecan binding protein 2
ENSG00000137558	PI15	1.60899	1.68876e-14	6.24289e-14	peptidase inhibitor 15
ENSG00000140873	ADAMTS18	1.60871	1.71929e-11	5.17187e-11	ADAM metallopeptidase with thrombospondin type 1 motif 18
ENSG00000105737	GRIK5	1.60411	5.73417e-10	1.53728e-09	glutamate ionotropic receptor kainate type subunit 5
ENSG00000128039	SRD5A3	1.60306	1.72558e-31	1.76449e-30	steroid 5 alpha-reductase 3
ENSG00000139445	FOXN4	1.60246	3.95328e-05	7.13192e-05	forkhead box N4
ENSG00000274419	TBC1D3D	1.60169	0.0230898	0.0309951	TBC1 domain family member 3D
ENSG00000214842	RAD51AP2	1.59978	2.11937e-07	4.61814e-07	RAD51 associated protein 2
ENSG00000139269	INHBE	1.599	1.71371e-11	5.15598e-11	inhibin subunit beta E
ENSG00000187840	EIF4EBP1	1.59893	2.15133e-22	1.325e-21	eukaryotic translation initiation factor 4E binding protein 1
ENSG00000183715	OPCML	1.59881	2.03408e-11	6.08862e-11	opioid binding protein/cell adhesion molecule like
ENSG00000138336	TET1	1.59733	6.11615e-20	3.21301e-19	tet methylcytosine dioxygenase 1
ENSG00000159263	SIM2	1.59573	2.26193e-13	7.78782e-13	SIM bHLH transcription factor 2
ENSG00000198099	ADH4	1.59561	8.36632e-06	1.59853e-05	alcohol dehydrogenase 4 (class II), pi polypeptide
ENSG00000162975	KCNF1	1.59487	9.41344e-09	2.28777e-08	potassium voltage-gated channel modifier subfamily F member 1
ENSG00000074410	CA12	1.59452	1.98906e-09	5.11014e-09	carbonic anhydrase 12
ENSG00000181449	SOX2	1.59342	1.12979e-08	2.72551e-08	SRY-box transcription factor 2
ENSG00000146858	ZC3HAV1L	1.59309	2.23832e-45	4.62485e-44	zinc finger CCCH-type containing, antiviral 1 like
ENSG00000173212	MAB21L3	1.59281	2.33267e-11	6.94574e-11	mab-21 like 3
ENSG00000260428	SCX	1.59168	2.99166e-18	1.42064e-17	scleraxis bHLH transcription factor
ENSG00000204539	CDSN	1.59101	1.06491e-06	2.19129e-06	corneodesmosin
ENSG00000105409	ATP1A3	1.59094	2.54992e-13	8.75104e-13	ATPase Na+/K+ transporting subunit alpha 3
ENSG00000096063	SRPK1	1.58968	6.48361e-91	1.0115e-88	SRSF protein kinase 1
ENSG00000110400	NECTIN1	1.5895	5.11898e-28	4.32001e-27	nectin cell adhesion molecule 1
ENSG00000004948	CALCR	1.58847	6.22916e-09	1.53874e-08	calcitonin receptor
ENSG00000154760	SLFN13	1.58778	7.64201e-36	9.77821e-35	schlafen family member 13
ENSG00000151025	GPR158	1.58614	2.62807e-07	5.68002e-07	G protein-coupled receptor 158
ENSG00000275395	FCGBP	1.58523	2.3045e-11	6.86545e-11	Fc fragment of IgG binding protein
ENSG00000185033	SEMA4B	1.5849	1.19166e-34	1.43413e-33	semaphorin 4B
ENSG00000179059	ZFP42	1.58389	0.00131187	0.00203488	ZFP42 zinc finger protein
ENSG00000093217	XYLB	1.5837	8.98536e-49	2.17349e-47	xylulokinase
ENSG00000132436	FIGNL1	1.58287	4.34948e-50	1.12235e-48	fidgetin like 1
ENSG00000135245	HILPDA	1.58244	5.06725e-18	2.36857e-17	hypoxia inducible lipid droplet associated
ENSG00000113494	PRLR	1.5816	2.26895e-09	5.80203e-09	prolactin receptor
ENSG00000163535	SGO2	1.58122	2.26834e-36	2.98093e-35	shugoshin 2
ENSG00000168496	FEN1	1.57941	1.16259e-48	2.78449e-47	flap structure-specific endonuclease 1
ENSG00000162897	FCAMR	1.57635	1.34547e-09	3.4979e-09	Fc fragment of IgA and IgM receptor
ENSG00000144120	TMEM177	1.57617	1.14626e-86	1.36308e-84	transmembrane protein 177
ENSG00000115290	GRB14	1.57578	2.75955e-15	1.08075e-14	growth factor receptor bound protein 14
ENSG00000204961	PCDHA9	1.5749	3.37683e-08	7.87478e-08	protocadherin alpha 9
ENSG00000110777	POU2AF1	1.57486	1.77012e-15	7.03458e-15	POU class 2 homeobox associating factor 1
ENSG00000186197	EDARADD	1.57364	1.05597e-11	3.23197e-11	EDAR associated death domain
ENSG00000213967	ZNF726	1.57339	5.06222e-22	3.03216e-21	zinc finger protein 726
ENSG00000164175	SLC45A2	1.57279	7.35807e-09	1.8058e-08	solute carrier family 45 member 2
ENSG00000174473	GALNTL6	1.57227	7.46923e-08	1.69533e-07	polypeptide N-acetylgalactosaminyltransferase like 6
ENSG00000179292	TMEM151A	1.57144	6.53997e-07	1.36877e-06	transmembrane protein 151A
ENSG00000112041	TULP1	1.57127	3.89127e-12	1.22857e-11	TUB like protein 1
ENSG00000104892	KLC3	1.57011	5.42905e-15	2.08446e-14	kinesin light chain 3
ENSG00000183454	GRIN2A	1.56939	7.58012e-06	1.45321e-05	glutamate ionotropic receptor NMDA type subunit 2A
ENSG00000138083	SIX3	1.5678	5.68815e-05	0.000101221	SIX homeobox 3
ENSG00000158286	RNF207	1.56757	8.82326e-28	7.36571e-27	ring finger protein 207
ENSG00000164087	POC1A	1.5675	1.02499e-41	1.76595e-40	POC1 centriolar protein A
ENSG00000176635	HORMAD2	1.56665	1.10643e-07	2.47107e-07	HORMA domain containing 2
ENSG00000172551	MUCL1	1.56634	1.59212e-05	2.97909e-05	mucin like 1
ENSG00000186806	VSIG10L	1.56602	5.21301e-15	2.00514e-14	V-set and immunoglobulin domain containing 10 like
ENSG00000039600	SOX30	1.56419	2.21986e-10	6.12905e-10	SRY-box transcription factor 30
ENSG00000184363	PKP3	1.56403	8.88716e-44	1.68856e-42	plakophilin 3
ENSG00000157992	KRTCAP3	1.56098	7.13209e-27	5.65941e-26	keratinocyte associated protein 3
ENSG00000164171	ITGA2	1.56086	1.36779e-17	6.22904e-17	integrin subunit alpha 2
ENSG00000086967	MYBPC2	1.5599	7.0422e-13	2.35132e-12	myosin binding protein C2
ENSG00000196337	CGB7	1.55982	2.82091e-12	9.0033e-12	chorionic gonadotropin subunit beta 7
ENSG00000178301	AQP11	1.55919	2.25386e-42	3.98822e-41	aquaporin 11
ENSG00000145545	SRD5A1	1.55915	7.19083e-38	1.01309e-36	steroid 5 alpha-reductase 1
ENSG00000177943	MAMDC4	1.55848	4.54902e-20	2.40535e-19	MAM domain containing 4
ENSG00000134121	CHL1	1.55844	5.77344e-12	1.80043e-11	cell adhesion molecule L1 like
ENSG00000187862	TTC24	1.55781	2.24456e-12	7.22073e-12	tetratricopeptide repeat domain 24
ENSG00000151006	PRSS53	1.5577	5.06525e-24	3.43439e-23	serine protease 53
ENSG00000198431	TXNRD1	1.55747	4.55976e-15	1.75785e-14	thioredoxin reductase 1
ENSG00000153132	CLGN	1.55715	2.34031e-10	6.45112e-10	calmegin
ENSG00000142632	ARHGEF19	1.55553	2.26698e-34	2.68454e-33	Rho guanine nucleotide exchange factor 19
ENSG00000103485	QPRT	1.55552	1.55833e-15	6.21176e-15	quinolinate phosphoribosyltransferase
ENSG00000134317	GRHL1	1.55542	7.18135e-24	4.82874e-23	grainyhead like transcription factor 1
ENSG00000175352	NRIP3	1.55541	8.03268e-16	3.25693e-15	nuclear receptor interacting protein 3
ENSG00000167103	PIP5KL1	1.55446	1.71197e-22	1.06287e-21	phosphatidylinositol-4-phosphate 5-kinase like 1
ENSG00000160117	ANKLE1	1.55384	5.83148e-17	2.53617e-16	ankyrin repeat and LEM domain containing 1
ENSG00000157778	PSMG3	1.55382	2.30824e-45	4.76354e-44	proteasome assembly chaperone 3
ENSG00000101542	CDH20	1.55339	1.94382e-07	4.24976e-07	cadherin 20
ENSG00000041982	TNC	1.55155	2.53283e-13	8.69942e-13	tenascin C
ENSG00000268041	ERFL	1.55049	1.06234e-16	4.55844e-16	ETS repressor factor like
ENSG00000181291	TMEM132E	1.54963	2.08732e-13	7.19832e-13	transmembrane protein 132E
ENSG00000170417	TMEM182	1.54956	1.13074e-60	4.52431e-59	transmembrane protein 182
ENSG00000173917	HOXB2	1.54839	3.36587e-12	1.06745e-11	homeobox B2
ENSG00000180988	OR52N2	1.54838	4.26862e-05	7.67718e-05	olfactory receptor family 52 subfamily N member 2
ENSG00000213462	ERV3-1	1.54722	2.94317e-18	1.39879e-17	endogenous retrovirus group 3 member 1, envelope
ENSG00000176749	CDK5R1	1.54663	7.54527e-27	5.97612e-26	cyclin dependent kinase 5 regulatory subunit 1
ENSG00000181408	UTS2R	1.54511	5.6651e-06	1.09721e-05	urotensin 2 receptor
ENSG00000170835	CEL	1.54416	4.85362e-10	1.30636e-09	carboxyl ester lipase
ENSG00000144407	PTH2R	1.54362	1.62729e-07	3.58029e-07	parathyroid hormone 2 receptor
ENSG00000161652	IZUMO2	1.54263	0.00010451	0.000181087	IZUMO family member 2
ENSG00000139835	GRTP1	1.54261	5.28542e-36	6.81931e-35	growth hormone regulated TBC protein 1
ENSG00000117122	MFAP2	1.5425	3.61328e-22	2.18273e-21	microfibril associated protein 2
ENSG00000176919	C8G	1.54157	5.40212e-13	1.81835e-12	complement C8 gamma chain
ENSG00000158477	CD1A	1.54098	5.49919e-08	1.26233e-07	CD1a molecule
ENSG00000144554	FANCD2	1.54091	9.98708e-55	3.13919e-53	FA complementation group D2
ENSG00000085465	OVGP1	1.54061	6.73202e-22	4.00553e-21	oviductal glycoprotein 1
ENSG00000187608	ISG15	1.54055	1.57739e-16	6.69415e-16	ISG15 ubiquitin like modifier
ENSG00000115457	IGFBP2	1.53735	4.40523e-11	1.2825e-10	insulin like growth factor binding protein 2
ENSG00000232434	AJM1	1.53658	3.33378e-31	3.36644e-30	apical junction component 1 homolog
ENSG00000198648	STK39	1.53588	1.00532e-45	2.10794e-44	serine/threonine kinase 39
ENSG00000225526	MKRN2OS	1.53495	1.56287e-20	8.54553e-20	MKRN2 opposite strand
ENSG00000125869	LAMP5	1.5348	2.99788e-17	1.32723e-16	lysosomal associated membrane protein family member 5
ENSG00000101457	DNTTIP1	1.53463	2.35485e-26	1.80786e-25	deoxynucleotidyltransferase terminal interacting protein 1
ENSG00000183067	IGSF5	1.53459	4.41086e-09	1.10094e-08	immunoglobulin superfamily member 5
ENSG00000078269	SYNJ2	1.5345	6.32708e-53	1.83873e-51	synaptojanin 2
ENSG00000139880	CDH24	1.53348	1.61679e-27	1.32499e-26	cadherin 24
ENSG00000102265	TIMP1	1.53263	1.73523e-34	2.07362e-33	TIMP metallopeptidase inhibitor 1
ENSG00000108242	CYP2C18	1.53122	1.59777e-07	3.51715e-07	cytochrome P450 family 2 subfamily C member 18
ENSG00000124787	RPP40	1.53022	8.39173e-47	1.82716e-45	ribonuclease P/MRP subunit p40
ENSG00000121753	ADGRB2	1.52882	7.17649e-19	3.524e-18	adhesion G protein-coupled receptor B2
ENSG00000147003	CLTRN	1.52877	3.16136e-10	8.63597e-10	collectrin, amino acid transport regulator
ENSG00000155792	DEPTOR	1.52877	9.68776e-27	7.6304e-26	DEP domain containing MTOR interacting protein
ENSG00000002587	HS3ST1	1.52511	1.14787e-20	6.32106e-20	heparan sulfate-glucosamine 3-sulfotransferase 1
ENSG00000006747	SCIN	1.52242	3.3169e-12	1.05231e-11	scinderin
ENSG00000187689	AMTN	1.51874	7.92292e-05	0.000138896	amelotin
ENSG00000073734	ABCB11	1.51861	9.20925e-07	1.90445e-06	ATP binding cassette subfamily B member 11
ENSG00000174514	MFSD4A	1.51835	6.8992e-12	2.14206e-11	major facilitator superfamily domain containing 4A
ENSG00000105642	KCNN1	1.51808	1.12751e-12	3.705e-12	potassium calcium-activated channel subfamily N member 1
ENSG00000162572	SCNN1D	1.51805	1.24723e-17	5.69373e-17	sodium channel epithelial 1 subunit delta
ENSG00000132437	DDC	1.51704	1.1806e-05	2.22796e-05	dopa decarboxylase
ENSG00000168234	TTC39C	1.51607	1.5094e-29	1.39345e-28	tetratricopeptide repeat domain 39C
ENSG00000198754	OXCT2	1.51538	4.00181e-13	1.3583e-12	3-oxoacid CoA-transferase 2
ENSG00000086696	HSD17B2	1.51308	1.74739e-06	3.52986e-06	hydroxysteroid 17-beta dehydrogenase 2
ENSG00000036828	CASR	1.51091	0.000127124	0.000218373	calcium sensing receptor
ENSG00000164466	SFXN1	1.5108	1.36209e-85	1.53392e-83	sideroflexin 1
ENSG00000140015	KCNH5	1.51025	0.00409186	0.00599691	potassium voltage-gated channel subfamily H member 5
ENSG00000167332	OR51E2	1.51024	3.64988e-05	6.6056e-05	olfactory receptor family 51 subfamily E member 2
ENSG00000170091	NSG2	1.51022	1.56838e-05	2.93628e-05	neuronal vesicle trafficking associated 2
ENSG00000204889	KRT40	1.50878	3.0719e-05	5.5965e-05	keratin 40
ENSG00000254413	CHKB-CPT1B	1.50654	1.66369e-17	7.52221e-17	CHKB-CPT1B readthrough (NMD candidate)
ENSG00000198064	NPIPB13	1.50499	1.49279e-08	3.56696e-08	nuclear pore complex interacting protein family, member B13
ENSG00000065911	MTHFD2	1.50453	1.11239e-32	1.21102e-31	methylenetetrahydrofolate dehydrogenase (NADP+ dependent) 2, methenyltetrahydrofolate cyclohydrolase
ENSG00000198743	SLC5A3	1.50425	4.45766e-21	2.52087e-20	solute carrier family 5 member 3
ENSG00000183395	PMCH	1.50419	2.07047e-08	4.90298e-08	pro-melanin concentrating hormone
ENSG00000000005	TNMD	1.50324	0.0011439	0.00178836	tenomodulin
ENSG00000134760	DSG1	1.50295	0.00044772	0.000727866	desmoglein 1
ENSG00000111432	FZD10	1.50162	2.15825e-06	4.32439e-06	frizzled class receptor 10
ENSG00000159958	TNFRSF13C	1.50121	1.04972e-13	3.69192e-13	TNF receptor superfamily member 13C
ENSG00000168081	PNOC	1.5006	1.12723e-13	3.9588e-13	prepronociceptin
ENSG00000100167	SEPTIN3	1.50006	1.56034e-13	5.43386e-13	septin 3
ENSG00000171847	FAM90A1	1.49926	1.45752e-14	5.42106e-14	family with sequence similarity 90 member A1
ENSG00000176428	VPS37D	1.49799	2.9217e-22	1.77759e-21	VPS37D subunit of ESCRT-I
ENSG00000149054	ZNF215	1.4978	9.3839e-19	4.57361e-18	zinc finger protein 215
ENSG00000213186	TRIM59	1.49516	2.07321e-42	3.68006e-41	tripartite motif containing 59
ENSG00000088826	SMOX	1.49409	2.68923e-21	1.54078e-20	spermine oxidase
ENSG00000154928	EPHB1	1.49327	1.59724e-11	4.81836e-11	EPH receptor B1
ENSG00000170627	GTSF1	1.4932	8.3254e-08	1.87938e-07	gametocyte specific factor 1
ENSG00000159147	DONSON	1.49294	5.59022e-58	2.00552e-56	DNA replication fork stabilization factor DONSON
ENSG00000183888	SRARP	1.49029	0.000503573	0.000814075	steroid receptor associated and regulated protein
ENSG00000164692	COL1A2	1.49017	7.19803e-19	3.53254e-18	collagen type I alpha 2 chain
ENSG00000158865	SLC5A11	1.48841	1.57324e-08	3.75533e-08	solute carrier family 5 member 11
ENSG00000125459	MSTO1	1.48802	1.08439e-64	5.12225e-63	misato mitochondrial distribution and morphology regulator 1
ENSG00000204962	PCDHA8	1.48729	2.84232e-08	6.66487e-08	protocadherin alpha 8
ENSG00000161800	RACGAP1	1.48725	2.80244e-32	2.99343e-31	Rac GTPase activating protein 1
ENSG00000132680	KHDC4	1.48679	2.88358e-54	8.8832e-53	KH domain containing 4, pre-mRNA splicing factor
ENSG00000137288	UQCC2	1.48619	1.14701e-39	1.77062e-38	ubiquinol-cytochrome c reductase complex assembly factor 2
ENSG00000146955	RAB19	1.48536	2.56828e-32	2.75196e-31	RAB19, member RAS oncogene family
ENSG00000182240	BACE2	1.48467	5.43467e-18	2.53474e-17	beta-secretase 2
ENSG00000197893	NRAP	1.4846	3.26161e-08	7.6155e-08	nebulin related anchoring protein
ENSG00000185915	KLHL34	1.48444	2.05249e-07	4.47929e-07	kelch like family member 34
ENSG00000160072	ATAD3B	1.4826	8.13429e-35	9.85211e-34	ATPase family AAA domain containing 3B
ENSG00000112699	GMDS	1.48175	6.23307e-34	7.20553e-33	GDP-mannose 4,6-dehydratase
ENSG00000130649	CYP2E1	1.48116	1.54807e-11	4.67998e-11	cytochrome P450 family 2 subfamily E member 1
ENSG00000126249	PDCD2L	1.48043	4.55958e-44	8.7611e-43	programmed cell death 2 like
ENSG00000130234	ACE2	1.48039	9.00389e-11	2.56039e-10	angiotensin I converting enzyme 2
ENSG00000185761	ADAMTSL5	1.48006	1.64379e-17	7.43621e-17	ADAMTS like 5
ENSG00000146410	MTFR2	1.47874	4.18543e-23	2.70415e-22	mitochondrial fission regulator 2
ENSG00000182199	SHMT2	1.47832	1.05076e-40	1.70987e-39	serine hydroxymethyltransferase 2
ENSG00000149418	ST14	1.47831	4.71454e-43	8.62051e-42	ST14 transmembrane serine protease matriptase
ENSG00000164626	KCNK5	1.47831	2.82986e-20	1.51948e-19	potassium two pore domain channel subfamily K member 5
ENSG00000181215	C4orf50	1.47701	7.44145e-09	1.82521e-08	chromosome 4 open reading frame 50
ENSG00000081985	IL12RB2	1.47692	2.34882e-12	7.54043e-12	interleukin 12 receptor subunit beta 2
ENSG00000172640	OR10AD1	1.47651	4.6733e-10	1.25962e-09	olfactory receptor family 10 subfamily AD member 1
ENSG00000149328	GLB1L2	1.47471	5.2747e-21	2.96517e-20	galactosidase beta 1 like 2
ENSG00000100522	GNPNAT1	1.47427	1.79165e-39	2.72269e-38	glucosamine-phosphate N-acetyltransferase 1
ENSG00000183486	MX2	1.47308	9.28321e-29	8.18357e-28	MX dynamin like GTPase 2
ENSG00000173825	TIGD3	1.47294	1.70859e-22	1.06116e-21	tigger transposable element derived 3
ENSG00000119919	NKX2-3	1.47294	6.20039e-05	0.000109854	NK2 homeobox 3
ENSG00000146700	SSC4D	1.47195	1.80095e-14	6.64607e-14	scavenger receptor cysteine rich family member with 4 domains
ENSG00000013573	DDX11	1.47175	8.58947e-33	9.42956e-32	DEAD/H-box helicase 11
ENSG00000257594	GALNT4	1.47089	2.13953e-14	7.86995e-14	polypeptide N-acetylgalactosaminyltransferase 4
ENSG00000183765	CHEK2	1.47088	2.75565e-38	3.95107e-37	checkpoint kinase 2
ENSG00000159337	PLA2G4D	1.47068	1.60358e-11	4.83663e-11	phospholipase A2 group IVD
ENSG00000012048	BRCA1	1.46907	8.59324e-30	8.02461e-29	BRCA1 DNA repair associated
ENSG00000173267	SNCG	1.46851	3.73894e-09	9.38459e-09	synuclein gamma
ENSG00000204248	COL11A2	1.46631	7.28415e-11	2.08776e-10	collagen type XI alpha 2 chain
ENSG00000203760	CENPW	1.46587	1.14181e-21	6.71398e-21	centromere protein W
ENSG00000055118	KCNH2	1.46584	3.08112e-09	7.79331e-09	potassium voltage-gated channel subfamily H member 2
ENSG00000101898	MCTS2P	1.46351	6.41125e-28	5.38652e-27	MCTS family member 2, pseudogene
ENSG00000157343	ARMC12	1.46334	5.92298e-17	2.57465e-16	armadillo repeat containing 12
ENSG00000104213	PDGFRL	1.46267	1.02442e-22	6.43763e-22	platelet derived growth factor receptor like
ENSG00000183873	SCN5A	1.46228	1.01963e-09	2.6708e-09	sodium voltage-gated channel alpha subunit 5
ENSG00000101412	E2F1	1.46174	6.95622e-25	4.9681e-24	E2F transcription factor 1
ENSG00000171951	SCG2	1.46117	2.51733e-08	5.9216e-08	secretogranin II
ENSG00000109163	GNRHR	1.46095	4.23409e-08	9.80536e-08	gonadotropin releasing hormone receptor
ENSG00000163689	CFAP20DC	1.46028	2.40018e-20	1.29407e-19	CFAP20 domain containing
ENSG00000116035	VAX2	1.46005	1.51008e-12	4.91273e-12	ventral anterior homeobox 2
ENSG00000076003	MCM6	1.45964	1.20748e-43	2.2739e-42	minichromosome maintenance complex component 6
ENSG00000270885	RASL10B	1.45916	4.0122e-12	1.26464e-11	RAS like family 10 member B
ENSG00000198088	NUP62CL	1.45858	7.96729e-24	5.34031e-23	nucleoporin 62 C-terminal like
ENSG00000248485	PCP4L1	1.45848	3.02564e-08	7.08888e-08	Purkinje cell protein 4 like 1
ENSG00000007062	PROM1	1.45706	1.80956e-06	3.65155e-06	prominin 1
ENSG00000249992	TMEM158	1.45653	1.39299e-13	4.86701e-13	transmembrane protein 158
ENSG00000130513	GDF15	1.45539	2.70856e-12	8.66097e-12	growth differentiation factor 15
ENSG00000105290	APLP1	1.4551	2.90885e-10	7.96537e-10	amyloid beta precursor like protein 1
ENSG00000167123	CERCAM	1.45425	1.42531e-29	1.31797e-28	cerebral endothelial cell adhesion molecule
ENSG00000056487	PHF21B	1.45344	1.50805e-06	3.06311e-06	PHD finger protein 21B
ENSG00000105855	ITGB8	1.45294	3.0424e-10	8.32037e-10	integrin subunit beta 8
ENSG00000160862	AZGP1	1.45062	9.70789e-06	1.84368e-05	alpha-2-glycoprotein 1, zinc-binding
ENSG00000164393	ADGRF2	1.45034	3.6919e-06	7.25789e-06	adhesion G protein-coupled receptor F2
ENSG00000070087	PFN2	1.44952	3.39574e-17	1.49986e-16	profilin 2
[truncated: 5,829 more rows]
