# Supplementary material for: MiR-31 suppresses lung adenocarcinoma cell proliferation through CDK1 and E2F2-mediated cell cycle arrest
Source: Discov Oncol. 2026 Jan 9;17:251. doi: 10.1007/s12672-025-04362-6 (PMC12881251; doi:10.1007/s12672-025-04362-6)
Supplement: Supplementary file 2 — Supplementary Material 2: Table S2. DEGs associated with cell proliferation and cell cycle regulation in LUAD vs. normal lung cells. [file 12672_2025_4362_MOESM2_ESM.xlsx]

## Sheet: 1672 DEGs
Table S2. DEGs associated with cell proliferation and cell cycle regulation in LUAD vs. normal lung cells.
GENEID	SYMBOL	log2FoldChange	lfcSE	pvalue	padj	GENENAME
ENSG00000160181	TFF2	9.54464	0.733798135831867	1.11380467466565e-38	1.62020945189815e-37	trefoil factor 2
ENSG00000139515	PDX1	8.98539	0.609031467602189	2.91824213425117e-49	7.22339264817192e-48	pancreatic and duodenal homeobox 1
ENSG00000164093	PITX2	8.20546	0.39509237607015	8.35144739102243e-96	1.63237198717628e-93	paired like homeodomain 2
ENSG00000160182	TFF1	8.12855	0.479454330896859	1.80559130495e-64	8.45529411246388e-63	trefoil factor 1
ENSG00000009709	PAX7	7.88616	0.579236812439383	3.27271043055895e-42	5.76112224344254e-41	paired box 7
ENSG00000120211	INSL4	7.64582	0.666565297131157	1.85635217868168e-30	1.7875010644667e-29	insulin like 4
ENSG00000185686	PRAME	7.55013	0.395741778910047	3.81530135249488e-81	3.48812900533201e-79	PRAME nuclear receptor transcriptional regulator
ENSG00000104760	FGL1	7.40543	0.392056436426675	1.41358631239009e-79	1.18413966710312e-77	fibrinogen like 1
ENSG00000162344	FGF19	7.14301	0.544411916388498	2.50921991947357e-39	3.77938748721417e-38	fibroblast growth factor 19
ENSG00000142484	TM4SF5	7.07393	0.608931945377801	3.37983650161444e-31	3.40890389738751e-30	transmembrane 4 L six family member 5
ENSG00000110680	CALCA	7.05467	0.534244502628658	8.21660631114451e-40	1.28186596624782e-38	calcitonin related polypeptide alpha
ENSG00000008197	TFAP2D	6.98576	0.584871968620952	6.97084246957597e-33	7.68736551200644e-32	transcription factor AP-2 delta
ENSG00000111701	APOBEC1	6.89469	0.562642567057299	1.5968864627047e-34	1.91502498577527e-33	apolipoprotein B mRNA editing enzyme catalytic subunit 1
ENSG00000135346	CGA	6.80247	0.615926418530265	2.336035396259e-28	2.01543794588454e-27	glycoprotein hormones, alpha polypeptide
ENSG00000147689	FAM83A	6.77924	0.234558669971316	1.12340442076567e-183	1.91034921751202e-179	family with sequence similarity 83 member A
ENSG00000159217	IGF2BP1	6.58536	0.42826191048542	2.33708571852454e-53	6.94792703557863e-52	insulin like growth factor 2 mRNA binding protein 1
ENSG00000157005	SST	6.27114	0.719747660334156	2.96017117578216e-18	1.40608130849653e-17	somatostatin
ENSG00000116014	KISS1R	6.26282	0.341278256696086	3.2362972829143e-75	2.27410063206437e-73	KISS1 receptor
ENSG00000079393	DUSP13	6.13738	0.388511162753042	3.25308516800989e-56	1.08681165583513e-54	dual specificity phosphatase 13
ENSG00000137948	BRDT	6.13094	0.435716884993206	5.73192531285356e-45	1.15761745777998e-43	bromodomain testis associated
ENSG00000180818	HOXC10	6.05149	0.455381727349317	2.68713966444016e-40	4.27854026159222e-39	homeobox C10
ENSG00000123999	INHA	5.89057	0.378477918418575	1.28149651152759e-54	4.02063619530011e-53	inhibin subunit alpha
ENSG00000184486	POU3F2	5.8668	0.43017797288347	2.37722260872965e-42	4.20214869661619e-41	POU class 3 homeobox 2
ENSG00000128714	HOXD13	5.82275	0.736310044247694	2.61537850420552e-15	1.0259962949871e-14	homeobox D13
ENSG00000106031	HOXA13	5.80391	0.582864381265158	2.33699795275854e-23	1.52731169049419e-22	homeobox A13
ENSG00000149948	HMGA2	5.75324	0.382178265587765	3.25922605936783e-51	8.87506467784829e-50	high mobility group AT-hook 2
ENSG00000103449	SALL1	5.7414	0.485366799550461	2.76435285580955e-32	2.95460844205162e-31	spalt like transcription factor 1
ENSG00000273706	LHX1	5.70089	0.547250268481691	2.06646418458217e-25	1.51466480425947e-24	LIM homeobox 1
ENSG00000180210	F2	5.68025	0.528153173451978	5.61771989672006e-27	4.47653827758785e-26	coagulation factor II, thrombin
ENSG00000128610	FEZF1	5.64018	0.321515692925548	6.79191127643737e-69	3.86275756708419e-67	FEZ family zinc finger 1
ENSG00000164458	TBXT	5.49135	0.481214731181204	3.66603615888845e-30	3.49640745271441e-29	T-box transcription factor T
ENSG00000158786	PLA2G2F	5.4826	0.436085652810993	2.99876394933597e-36	3.9045927226997e-35	phospholipase A2 group IIF
ENSG00000165556	CDX2	5.48037	0.504780571957348	1.8483268306576e-27	1.5103699065513e-26	caudal type homeobox 2
ENSG00000130294	KIF1A	5.44496	0.412687607023586	9.51360249573122e-40	1.47608403686049e-38	kinesin family member 1A
ENSG00000184571	PIWIL3	5.37322	0.671981404978165	1.28439913749225e-15	5.14758598469378e-15	piwi like RNA-mediated gene silencing 3
ENSG00000164362	TERT	5.36424	0.329638600009811	1.53188473873879e-59	5.80171491809647e-58	telomerase reverse transcriptase
ENSG00000205420	KRT6A	5.35114	0.397591907303674	2.73004142291001e-41	4.61016428963106e-40	keratin 6A
ENSG00000089116	LHX5	5.23922	0.48332412768576	2.22546191400098e-27	1.81158352549482e-26	LIM homeobox 5
ENSG00000152192	POU4F1	5.19781	0.404356579857164	8.11296332037085e-38	1.14017306828848e-36	POU class 4 homeobox 1
ENSG00000125207	PIWIL1	5.15529	0.47469711692815	1.78423885954206e-27	1.4601049955011e-26	piwi like RNA-mediated gene silencing 1
ENSG00000121742	GJB6	5.1133	0.354632038193342	3.95261064909769e-47	8.77469243967445e-46	gap junction protein beta 6
ENSG00000142025	DMRTC2	5.07968	0.600235480476226	2.60993535240484e-17	1.16091945246258e-16	DMRT like family C2
ENSG00000142700	DMRTA2	5.07713	0.378009083020482	3.96768914797461e-41	6.62775579187704e-40	DMRT like family A2
ENSG00000006377	DLX6	5.02799	0.443243058369127	7.97501916116031e-30	7.47603091706346e-29	distal-less homeobox 6
ENSG00000166923	GREM1	5.02198	0.236219354463427	2.67475160283657e-100	6.78867925466207e-98	gremlin 1, DAN family BMP antagonist
ENSG00000115386	REG1A	4.9957	0.638735202942963	5.23092132804332e-15	2.01148582113763e-14	regenerating family member 1 alpha
ENSG00000139352	ASCL1	4.87629	0.487943807037962	1.62659878551829e-23	1.0733532148909e-22	achaete-scute family bHLH transcription factor 1
ENSG00000069482	GAL	4.83564	0.359733383465147	3.41684196129612e-41	5.73577468428831e-40	galanin and GMAP prepropeptide
ENSG00000185559	DLK1	4.83174	0.64184062696294	5.15447645443096e-14	1.84763642722594e-13	delta like non-canonical Notch ligand 1
ENSG00000148704	VAX1	4.81086	0.734304947269453	5.69316739615691e-11	1.64506901566097e-10	ventral anterior homeobox 1
ENSG00000182459	TEX19	4.7421	0.440094693447366	4.50942971044543e-27	3.61541028883189e-26	testis expressed 19
ENSG00000162992	NEUROD1	4.73567	0.698622301115777	1.21364523926596e-11	3.69791028376952e-11	neuronal differentiation 1
ENSG00000258947	TUBB3	4.73319	0.197435127200495	5.26733979519338e-127	8.95711132172634e-124	tubulin beta 3 class III
ENSG00000106689	LHX2	4.72432	0.365882025300795	3.84502518158865e-38	5.47151909731506e-37	LIM homeobox 2
ENSG00000109132	PHOX2B	4.66099	0.737253310693553	2.58021066574425e-10	7.08943001631621e-10	paired like homeobox 2B
ENSG00000112333	NR2E1	4.65537	0.427733196344755	1.37691341305833e-27	1.13441921458609e-26	nuclear receptor subfamily 2 group E member 1
ENSG00000129455	KLK8	4.65415	0.514739785592261	1.54181091105392e-19	7.91621212031157e-19	kallikrein related peptidase 8
ENSG00000107807	TLX1	4.61781	0.514756272033929	2.94210346853886e-19	1.4828236361145e-18	T cell leukemia homeobox 1
ENSG00000151632	AKR1C2	4.61246	0.391616568210114	5.06801431455853e-32	5.32642666372483e-31	aldo-keto reductase family 1 member C2
ENSG00000198788	MUC2	4.49666	0.438218362038567	1.05355661589588e-24	7.44317833540066e-24	mucin 2, oligomeric mucus/gel-forming
ENSG00000143452	HORMAD1	4.43199	0.33712166572257	1.781204753333e-39	2.70924748036026e-38	HORMA domain containing 1
ENSG00000206075	SERPINB5	4.39083	0.373692214395623	7.07459494565708e-32	7.37605683941746e-31	serpin family B member 5
ENSG00000196747	H2AC13	4.37756	0.297664181253954	5.86707699146446e-49	1.43347189999789e-47	H2A clustered histone 13
ENSG00000105219	CCNP	4.30213	0.253192234110785	9.48278027187241e-65	4.5043206291394e-63	cyclin P
ENSG00000176887	SOX11	4.29974	0.348185992205208	4.93298166786089e-35	6.07424715872371e-34	SRY-box transcription factor 11
ENSG00000165973	NELL1	4.29149	0.443271251223157	3.61688618074627e-22	2.18413172953091e-21	neural EGFL like 1
ENSG00000176165	FOXG1	4.27227	0.613668340493242	3.35836696485323e-12	1.06526823796548e-11	forkhead box G1
ENSG00000175063	UBE2C	4.18387	0.193747627306827	2.02633384320699e-103	6.75643274583038e-101	ubiquitin conjugating enzyme E2 C
ENSG00000016082	ISL1	4.16976	0.46914950340448	6.22727646945479e-19	3.06852611889536e-18	ISL LIM homeobox 1
ENSG00000138028	CGREF1	4.13394	0.24369254147295	1.52278703528756e-64	7.1533131312334e-63	cell growth regulator with EF-hand domain 1
ENSG00000158125	XDH	4.07048	0.224003188629495	8.67372938353624e-74	5.76159250652476e-72	xanthine dehydrogenase
ENSG00000164509	IL31RA	4.06997	0.274700587267548	1.15422041252054e-49	2.91642171098244e-48	interleukin 31 receptor A
ENSG00000120659	TNFSF11	4.06565	0.269128623026721	1.4623305914468e-51	4.03029687318522e-50	TNF superfamily member 11
ENSG00000146857	STRA8	4.03961	0.579659391282465	3.19353837902568e-12	1.01525743382561e-11	stimulated by retinoic acid 8
ENSG00000006016	CRLF1	4.02084	0.327411162801866	1.14991546523342e-34	1.38486632339195e-33	cytokine receptor like factor 1
ENSG00000145040	UCN2	3.98671	0.341817614172211	1.96375074874343e-31	2.00321424609371e-30	urocortin 2
ENSG00000137090	DMRT1	3.96231	0.49308966236155	9.30569027335207e-16	3.75696256168927e-15	doublesex and mab-3 related transcription factor 1
ENSG00000262406	MMP12	3.95161	0.262812998568483	4.27628496380711e-51	1.15609262018346e-49	matrix metallopeptidase 12
ENSG00000137285	TUBB2B	3.92718	0.297534692082429	8.88155792896656e-40	1.38053832341934e-38	tubulin beta 2B class IIb
ENSG00000138675	FGF5	3.89887	0.445123890876426	1.96876199640811e-18	9.4439485892581e-18	fibroblast growth factor 5
ENSG00000163515	RETNLB	3.89292	0.49923658509782	6.30224345743058e-15	2.41264407909966e-14	resistin like beta
ENSG00000131747	TOP2A	3.86286	0.161469999822713	1.76166048951601e-126	2.49641971868498e-123	DNA topoisomerase II alpha
ENSG00000123485	HJURP	3.86215	0.173492455957584	8.78165937074068e-110	4.66662867498266e-107	Holliday junction recognition protein
ENSG00000175832	ETV4	3.83982	0.158069173325402	2.37935625334223e-130	6.74349218134744e-127	ETS variant transcription factor 4
ENSG00000174564	IL20RB	3.83717	0.28397872528981	1.32561548940828e-41	2.27238824570441e-40	interleukin 20 receptor subunit beta
ENSG00000140623	SEPTIN12	3.83416	0.398889889485634	7.10957913273712e-22	4.22278704688071e-21	septin 12
ENSG00000090889	KIF4A	3.83008	0.167328036263258	5.89465995247835e-116	5.01193462459471e-113	kinesin family member 4A
ENSG00000101057	MYBL2	3.81188	0.197689735386057	7.58540876092105e-83	7.49941139415479e-81	MYB proto-oncogene like 2
ENSG00000164932	CTHRC1	3.78624	0.17453325342279	2.36287490927039e-104	8.20014037390675e-102	collagen triple helix repeat containing 1
ENSG00000011426	ANLN	3.78321	0.174246071926061	1.58473887517977e-104	5.61426761925665e-102	anillin actin binding protein
ENSG00000185988	PLK5	3.78002	0.428373098448027	1.10324041080942e-18	5.35252587327081e-18	polo like kinase 5 (inactive)
ENSG00000117399	CDC20	3.77248	0.172804751921464	1.18054394138899e-105	4.56253402802724e-103	cell division cycle 20
ENSG00000186193	SAPCD2	3.76682	0.159762991868063	6.55466492625148e-123	8.57400592853126e-120	suppressor APC domain containing 2
ENSG00000186185	KIF18B	3.76638	0.176735809440193	9.0152801390061e-101	2.39538810568435e-98	kinesin family member 18B
ENSG00000118193	KIF14	3.76264	0.170470899595823	5.8678900505909e-108	2.77176306417495e-105	kinesin family member 14
ENSG00000066279	ASPM	3.75336	0.172613245786119	7.81401728514549e-105	2.82717795604041e-102	assembly factor for spindle microtubules
ENSG00000117650	NEK2	3.73656	0.16835483690268	3.87538019310674e-109	1.99699515708425e-106	NIMA related kinase 2
ENSG00000137203	TFAP2A	3.7362	0.203196582606288	1.66613674780577e-75	1.17562885462395e-73	transcription factor AP-2 alpha
ENSG00000123572	NRK	3.72897	0.283242281944969	1.38951413553781e-39	2.13447948282028e-38	Nik related kinase
ENSG00000143228	NUF2	3.71445	0.17291338608514	2.31476969738559e-102	6.90572959720033e-100	NUF2 component of NDC80 kinetochore complex
ENSG00000126787	DLGAP5	3.68347	0.169289385377034	5.74568840632318e-105	2.12403111629404e-102	DLG associated protein 5
ENSG00000277075	H2AC8	3.6834	0.295883431041944	1.41898965172928e-35	1.78607838842756e-34	H2A clustered histone 8
ENSG00000089685	BIRC5	3.67586	0.175249615305998	1.11016288265967e-97	2.33065676785527e-95	baculoviral IAP repeat containing 5
ENSG00000158402	CDC25C	3.66422	0.166717100628778	4.60911682991382e-107	1.95945079231711e-104	cell division cycle 25C
ENSG00000088325	TPX2	3.6364	0.172540862765785	1.33162950393223e-98	2.94082593693086e-96	TPX2 microtubule nucleation factor
ENSG00000115163	CENPA	3.62667	0.182265487765303	4.25531232967499e-88	5.6094252841956e-86	centromere protein A
ENSG00000165304	MELK	3.61473	0.169862582343707	1.72673610363674e-100	4.51740729882197e-98	maternal embryonic leucine zipper kinase
ENSG00000183856	IQGAP3	3.61438	0.150958108588358	1.09531795481655e-126	1.69326198378686e-123	IQ motif containing GTPase activating protein 3
ENSG00000188505	NCCRP1	3.59744	0.310105639690378	4.08745224694171e-31	4.11041546181217e-30	NCCRP1, F-box associated domain containing
ENSG00000088992	TESC	3.59645	0.272633335704846	9.81664898962392e-40	1.52032892594312e-38	tescalcin
ENSG00000174371	EXO1	3.59633	0.169479946302277	6.26977898534913e-100	1.52310845208374e-97	exonuclease 1
ENSG00000187054	TMPRSS11A	3.58309	0.475262744876918	4.72914957849179e-14	1.70199340914821e-13	transmembrane serine protease 11A
ENSG00000054356	PTPRN	3.57533	0.313668607504637	4.25791699065531e-30	4.04276261452226e-29	protein tyrosine phosphatase receptor type N
ENSG00000142945	KIF2C	3.573	0.166009895220473	9.51856780175294e-103	2.99746750868164e-100	kinesin family member 2C
ENSG00000006611	USH1C	3.56177	0.365751976615063	2.07157992245906e-22	1.27727398772358e-21	USH1 protein network component harmonin
ENSG00000065328	MCM10	3.5368	0.175888170449947	6.25344854296815e-90	9.49463325653334e-88	minichromosome maintenance 10 replication initiation factor
ENSG00000147889	CDKN2A	3.52969	0.257494838875764	9.11554686436386e-43	1.64379506286858e-41	cyclin dependent kinase inhibitor 2A
ENSG00000077935	SMC1B	3.52641	0.282651645648758	1.0073347529668e-35	1.27833787120898e-34	structural maintenance of chromosomes 1B
ENSG00000162009	SSTR5	3.51429	0.550448032002788	1.72059960249531e-10	4.78789007370852e-10	somatostatin receptor 5
ENSG00000136110	CNMD	3.504	0.522888566497653	2.06664354360309e-11	6.1828419174825e-11	chondromodulin
ENSG00000117724	CENPF	3.49424	0.162058101559225	4.11832391703302e-103	1.3213603435688e-100	centromere protein F
ENSG00000154277	UCHL1	3.47228	0.289534302080761	3.88322598138718e-33	4.33865031626077e-32	ubiquitin C-terminal hydrolase L1
ENSG00000178999	AURKB	3.4474	0.175427684061382	5.62358657370795e-86	6.41805971046333e-84	aurora kinase B
ENSG00000154493	C10orf90	3.42718	0.433667187487975	2.72746073584176e-15	1.06842823803246e-14	chromosome 10 open reading frame 90
ENSG00000120498	TEX11	3.42625	0.277697117448577	5.6492110536838e-35	6.91113913438079e-34	testis expressed 11
ENSG00000101115	SALL4	3.4245	0.196977969565716	1.06829027250009e-67	5.67696127620752e-66	spalt like transcription factor 4
ENSG00000094804	CDC6	3.41606	0.159416672360603	7.25035962075679e-102	2.05487275584949e-99	cell division cycle 6
ENSG00000156970	BUB1B	3.39889	0.15717333501876	1.04253396871947e-103	3.54565802761492e-101	BUB1 mitotic checkpoint serine/threonine kinase B
ENSG00000168078	PBK	3.38952	0.186907636134172	1.69493566878441e-73	1.1000908796824e-71	PDZ binding kinase
ENSG00000198753	PLXNB3	3.38809	0.206815783304291	2.56538953508037e-60	1.01216819127707e-58	plexin B3
ENSG00000111206	FOXM1	3.36176	0.171018788207315	5.0089933151102e-86	5.75526562996277e-84	forkhead box M1
ENSG00000276043	UHRF1	3.34717	0.151673877254078	6.38675167369508e-108	2.90379245923925e-105	ubiquitin like with PHD and ring finger domains 1
ENSG00000186871	ERCC6L	3.3007	0.15390252366119	4.9041564910196e-102	1.43784795051359e-99	ERCC excision repair 6 like, spindle assembly checkpoint helicase
ENSG00000134323	MYCN	3.29582	0.304548489340595	2.70820668464888e-27	2.19613994623053e-26	MYCN proto-oncogene, bHLH transcription factor
ENSG00000091513	TF	3.29468	0.344758442003943	1.21805628254469e-21	7.13996797127624e-21	transferrin
ENSG00000168143	FAM83B	3.29294	0.333876396499001	6.0371836991469e-23	3.85369027042016e-22	family with sequence similarity 83 member B
ENSG00000112742	TTK	3.29201	0.169796917716664	9.76036078740701e-84	9.87946042796764e-82	TTK protein kinase
ENSG00000105173	CCNE1	3.28532	0.18402302483176	2.75009748172133e-71	1.70056027915168e-69	cyclin E1
ENSG00000170608	FOXA3	3.2833	0.256722381351363	1.88181461895047e-37	2.59742350610818e-36	forkhead box A3
ENSG00000170577	SIX2	3.28148	0.290907737717479	1.64495245947051e-29	1.51365890548139e-28	SIX homeobox 2
ENSG00000085999	RAD54L	3.27946	0.160785061974407	1.7956072702146e-92	3.05343016299992e-90	RAD54 like
ENSG00000171450	CDK5R2	3.27593	0.34788832968748	4.65861985093086e-21	2.62926752622234e-20	cyclin dependent kinase 5 regulatory subunit 2
ENSG00000133863	TEX15	3.25151	0.436580834594607	9.50063473148999e-14	3.35113656106591e-13	testis expressed 15, meiosis and synapsis associated
ENSG00000138180	CEP55	3.25017	0.15852519749076	2.04260092472422e-93	3.6951519920144e-91	centrosomal protein 55
ENSG00000105613	MAST1	3.24339	0.194337643277633	1.56450266640708e-62	6.68451453322924e-61	microtubule associated serine/threonine kinase 1
ENSG00000196584	XRCC2	3.23678	0.153106107752383	3.35797061031375e-99	7.82223153813497e-97	X-ray repair cross complementing 2
ENSG00000101311	FERMT1	3.23016	0.164163816751236	3.43395532106096e-86	3.97240885949943e-84	fermitin family member 1
ENSG00000129810	SGO1	3.22182	0.16160190609765	1.95227738545133e-88	2.6347997571111e-86	shugoshin 1
ENSG00000171848	RRM2	3.21869	0.161369363749728	1.620968623129e-88	2.22294930937973e-86	ribonucleotide reductase regulatory subunit M2
ENSG00000204710	SPDYC	3.21606	0.4467089086629	6.04496298364304e-13	2.02870723380402e-12	speedy/RINGO cell cycle regulator family member C
ENSG00000166851	PLK1	3.21062	0.15126934059617	5.67176803660258e-100	1.39780312264387e-97	polo like kinase 1
ENSG00000109805	NCAPG	3.20995	0.166996063613223	2.43727710338109e-82	2.34157610977375e-80	non-SMC condensin I complex subunit G
ENSG00000165480	SKA3	3.199	0.159351696722438	1.21810949144319e-89	1.80121320886882e-87	spindle and kinetochore associated complex subunit 3
ENSG00000176920	FUT2	3.17894	0.158826161789178	4.05941765788935e-89	5.85003366715326e-87	fucosyltransferase 2
ENSG00000168779	SHOX2	3.17498	0.257232984427373	5.32547667080546e-35	6.53860872108642e-34	short stature homeobox 2
ENSG00000129195	PIMREG	3.17413	0.181417753862852	1.53038758499345e-68	8.58885837716623e-67	PICALM interacting mitotic regulator
ENSG00000129173	E2F8	3.17386	0.14917081091421	1.86647563229862e-100	4.80900274655121e-98	E2F transcription factor 8
ENSG00000111665	CDCA3	3.15803	0.159182397821907	1.36928068786031e-87	1.72478652570849e-85	cell division cycle associated 3
ENSG00000165181	SHOC1	3.1578	0.273797049455427	8.9582490241039e-31	8.83613832104912e-30	shortage in chiasmata 1
ENSG00000093009	CDC45	3.15468	0.163276751266652	3.57250409702209e-83	3.55265685203864e-81	cell division cycle 45
ENSG00000112984	KIF20A	3.14955	0.147388484132657	2.59435651162696e-101	7.00270356828831e-99	kinesin family member 20A
ENSG00000080986	NDC80	3.12523	0.162098119704756	7.92442082023494e-83	7.78929341318469e-81	NDC80 kinetochore complex component
ENSG00000135476	ESPL1	3.1204	0.167813236350174	3.56261034645162e-77	2.75373586097317e-75	extra spindle pole bodies like 1, separase
ENSG00000186790	FOXE3	3.10855	0.395861258072466	4.07401075573889e-15	1.57343976609902e-14	forkhead box E3
ENSG00000113905	HRG	3.10738	0.414055177188683	6.15514118354465e-14	2.20214971231174e-13	histidine rich glycoprotein
ENSG00000148773	MKI67	3.10735	0.160604158453248	2.12373635816815e-83	2.12436098650879e-81	marker of proliferation Ki-67
ENSG00000075218	GTSE1	3.09871	0.15557999678259	2.89152529746282e-88	3.87168406955553e-86	G2 and S-phase expressed 1
ENSG00000134398	ERN2	3.09487	0.333187628442164	1.56225995441197e-20	8.54494388059686e-20	endoplasmic reticulum to nucleus signaling 2
ENSG00000076382	SPAG5	3.08842	0.145388176158251	3.85928772784014e-100	9.65105703116493e-98	sperm associated antigen 5
ENSG00000131095	GFAP	3.0772	0.262366905403039	9.09347110662025e-32	9.40599003455459e-31	glial fibrillary acidic protein
ENSG00000090534	THPO	3.06901	0.275093476344173	6.67566851676522e-29	5.94967207167676e-28	thrombopoietin
ENSG00000151012	SLC7A11	3.06727	0.239022908222133	1.07773473174094e-37	1.50714466391897e-36	solute carrier family 7 member 11
ENSG00000110492	MDK	3.06485	0.162426054020762	2.04470903130723e-79	1.67164793641247e-77	midkine
ENSG00000091651	ORC6	3.04976	0.145739923555177	3.10304222450867e-97	6.35749795515301e-95	origin recognition complex subunit 6
ENSG00000157456	CCNB2	3.04664	0.154314654610476	9.20184541031705e-87	1.10195338874959e-84	cyclin B2
ENSG00000101003	GINS1	3.0463	0.148866342233476	4.5689567568926e-93	8.17843259483776e-91	GINS complex subunit 1
ENSG00000134690	CDCA8	3.04381	0.1481125179908	7.59161395989086e-94	1.40321081943417e-91	cell division cycle associated 8
ENSG00000072571	HMMR	3.0411	0.158662854088881	6.97805163147092e-82	6.55589878415265e-80	hyaluronan mediated motility receptor
ENSG00000129521	EGLN3	3.03844	0.214195629203319	1.12883517908023e-45	2.36401997786444e-44	egl-9 family hypoxia inducible factor 3
ENSG00000139540	SLC39A5	3.02935	0.308626239942376	9.64794518509477e-23	6.06743002487191e-22	solute carrier family 39 member 5
ENSG00000160957	RECQL4	3.02581	0.14875488130141	5.58761355417663e-92	9.3154282832131e-90	RecQ like helicase 4
ENSG00000154839	SKA1	3.02502	0.171656518496122	1.65500410394425e-69	9.54011687714306e-68	spindle and kinetochore associated complex subunit 1
ENSG00000198049	AVPR1B	3.01688	0.417287411035519	4.83929529174775e-13	1.63425038791621e-12	arginine vasopressin receptor 1B
ENSG00000121152	NCAPH	3.00634	0.158247656775048	1.7831547016082e-80	1.57111635755686e-78	non-SMC condensin I complex subunit H
ENSG00000171631	P2RY6	2.98955	0.178363710408792	4.70796674000087e-63	2.0687073491916e-61	pyrimidinergic receptor P2Y6
ENSG00000135638	EMX1	2.98659	0.356687879758535	5.6114264685568e-17	2.44296741161824e-16	empty spiracles homeobox 1
ENSG00000127564	PKMYT1	2.98265	0.15655620008416	6.37253830643488e-81	5.76409648409176e-79	protein kinase, membrane associated tyrosine/threonine 1
ENSG00000173404	INSM1	2.97568	0.387203063698792	1.52906975822049e-14	5.67601642404267e-14	INSM transcriptional repressor 1
ENSG00000148344	PTGES	2.97393	0.187440470745248	1.08968346452796e-56	3.72089705106385e-55	prostaglandin E synthase
ENSG00000134057	CCNB1	2.97199	0.148550910868084	4.83302171057038e-89	6.90634741077725e-87	cyclin B1
ENSG00000162039	MEIOB	2.97084	0.47061327741134	2.74224930059144e-10	7.52249546000282e-10	meiosis specific with OB-fold
ENSG00000184661	CDCA2	2.96903	0.160466569910154	1.97112587383456e-76	1.48314139312197e-74	cell division cycle associated 2
ENSG00000146670	CDCA5	2.96859	0.159331682487112	1.78485764665686e-77	1.39227083859633e-75	cell division cycle associated 5
ENSG00000186897	C1QL4	2.9472	0.401682175415358	2.18208695212612e-13	7.52032281559688e-13	complement C1q like 4
ENSG00000234602	MCIDAS	2.94135	0.223753774099351	1.8063129833355e-39	2.74253145371608e-38	multiciliate differentiation and DNA synthesis associated cell cycle protein
ENSG00000144354	CDCA7	2.93118	0.176014335010217	2.87318648216564e-62	1.21841735983109e-60	cell division cycle associated 7
ENSG00000196787	H2AC11	2.92812	0.240977279994677	5.66570508805312e-34	6.57198601789517e-33	H2A clustered histone 11
ENSG00000140534	TICRR	2.92515	0.160563238004808	3.71138254770629e-74	2.53632735804868e-72	TOPBP1 interacting checkpoint and replication regulator
ENSG00000121211	MND1	2.90305	0.149602236207813	6.98179854593002e-84	7.10931043554131e-82	meiotic nuclear divisions 1
ENSG00000145386	CCNA2	2.89502	0.156681870317576	3.15765389417226e-76	2.3447993218515e-74	cyclin A2
ENSG00000105664	COMP	2.89153	0.248432788279065	2.60809379417866e-31	2.64621927028688e-30	cartilage oligomeric matrix protein
ENSG00000100526	CDKN3	2.88684	0.172677565490801	9.67846534335594e-63	4.1666405864245e-61	cyclin dependent kinase inhibitor 3
ENSG00000101076	HNF4A	2.88327	0.384438389584388	6.384326121182e-14	2.2774379209293e-13	hepatocyte nuclear factor 4 alpha
ENSG00000152430	BOLL	2.88246	0.418055202054473	5.38908912465623e-12	1.68396656679124e-11	boule homolog, RNA binding protein
ENSG00000166803	PCLAF	2.82763	0.150134769891479	3.97886530812235e-79	3.22193355069622e-77	PCNA clamp associated factor
ENSG00000134258	VTCN1	2.82636	0.297338309700702	1.99051683958386e-21	1.1509261767128e-20	V-set domain containing T cell activation inhibitor 1
ENSG00000184995	IFNE	2.82065	0.409493293002345	5.65232543003315e-12	1.76427668754981e-11	interferon epsilon
ENSG00000135744	AGT	2.78913	0.271718804386037	1.01585860456971e-24	7.18879549342816e-24	angiotensinogen
ENSG00000062038	CDH3	2.77795	0.204405470776374	4.56748318645576e-42	7.98253356481811e-41	cadherin 3
ENSG00000145794	MEGF10	2.77285	0.270935619732282	1.3912049743939e-24	9.75564560394568e-24	multiple EGF like domains 10
ENSG00000154920	EME1	2.75771	0.149345766985042	3.9283917730314e-76	2.87940957329306e-74	essential meiotic structure-specific endonuclease 1
ENSG00000128040	SPINK2	2.75499	0.264872772358966	2.44919603860856e-25	1.79056657938687e-24	serine peptidase inhibitor Kazal type 2
ENSG00000085840	ORC1	2.74549	0.155031936032997	3.56193292394665e-70	2.11785557243751e-68	origin recognition complex subunit 1
ENSG00000152670	DDX4	2.74367	0.349356364846242	4.04553736521215e-15	1.56279788494849e-14	DEAD-box helicase 4
ENSG00000087494	PTHLH	2.73806	0.254625747179321	5.71900814137217e-27	4.55511632056364e-26	parathyroid hormone like hormone
ENSG00000237649	KIFC1	2.73479	0.156571747638308	2.57045354042141e-68	1.41001814370536e-66	kinesin family member C1
ENSG00000167513	CDT1	2.73128	0.156094411912025	1.49327612566042e-68	8.40833129697202e-67	chromatin licensing and DNA replication factor 1
ENSG00000165891	E2F7	2.72882	0.188791205251094	2.35970065685649e-47	5.31479598276087e-46	E2F transcription factor 7
ENSG00000205213	LGR4	2.7252	0.134206881362648	1.13853401079033e-91	1.84388293842757e-89	leucine rich repeat containing G protein-coupled receptor 4
ENSG00000092853	CLSPN	2.72163	0.164762133444212	2.69903291564985e-61	1.10064879449942e-59	claspin
ENSG00000095752	IL11	2.71785	0.228519474230091	1.28216602403361e-32	1.39051232389615e-31	interleukin 11
ENSG00000122728	TAF1L	2.70614	0.354973727842838	2.46921590038667e-14	9.04935697975762e-14	TATA-box binding protein associated factor 1 like
ENSG00000136492	BRIP1	2.69496	0.143837701150929	2.51459035955971e-78	1.97965782705152e-76	BRCA1 interacting protein C-terminal helicase 1
ENSG00000125285	SOX21	2.69482	0.322119155555259	5.96460640642671e-17	2.59141880279219e-16	SRY-box transcription factor 21
ENSG00000138160	KIF11	2.68943	0.138489447529387	5.25710918321101e-84	5.45104522320141e-82	kinesin family member 11
ENSG00000163808	KIF15	2.68509	0.149013035245355	1.37764532716123e-72	8.74136521954356e-71	kinesin family member 15
ENSG00000161888	SPC24	2.66644	0.149856614704733	7.97077484881723e-71	4.85817298581136e-69	SPC24 component of NDC80 kinetochore complex
ENSG00000112837	TBX18	2.66414	0.337455917036563	2.90842358196859e-15	1.13774426067117e-14	T-box transcription factor 18
ENSG00000138778	CENPE	2.66245	0.157344340869287	3.1420742935187e-64	1.44408036111583e-62	centromere protein E
ENSG00000169679	BUB1	2.65098	0.153021590089534	3.08746222521372e-67	1.60557477491618e-65	BUB1 mitotic checkpoint serine/threonine kinase
ENSG00000087586	AURKA	2.63645	0.153807576599593	7.30795742630934e-66	3.64433478106716e-64	aurora kinase A
ENSG00000171320	ESCO2	2.63521	0.151812699788204	1.70701668939563e-67	9.01485055999154e-66	establishment of sister chromatid cohesion N-acetyltransferase 2
ENSG00000137812	KNL1	2.63296	0.148441444410672	2.15714734708488e-70	1.296194015448e-68	kinetochore scaffold 1
ENSG00000168505	GBX2	2.62538	0.400226232887883	5.39013921085496e-11	1.5593623218882e-10	gastrulation brain homeobox 2
ENSG00000117407	ARTN	2.61672	0.215547615605508	6.49199402024539e-34	7.4946611211319e-33	artemin
ENSG00000101049	SGK2	2.61156	0.217344324230966	2.9356871366258e-33	3.29731570398426e-32	serum/glucocorticoid regulated kinase 2
ENSG00000058404	CAMK2B	2.60472	0.299711937112593	3.60036480247939e-18	1.69925627161149e-17	calcium/calmodulin dependent protein kinase II beta
ENSG00000060140	STYK1	2.60371	0.159044126567896	3.08002108125985e-60	1.20681471167797e-58	serine/threonine/tyrosine kinase 1
ENSG00000122952	ZWINT	2.60097	0.135372074283773	2.85520188770879e-82	2.7276802303645e-80	ZW10 interacting kinetochore protein
ENSG00000168070	MAJIN	2.59931	0.333518566299018	6.51229759993749e-15	2.49137504357564e-14	membrane anchored junction protein
ENSG00000179008	C14orf39	2.59075	0.324903411364407	1.53740307359636e-15	6.13410118876259e-15	chromosome 14 open reading frame 39
ENSG00000124882	EREG	2.58763	0.36106240099294	7.68216845949084e-13	2.55246726560457e-12	epiregulin
ENSG00000095627	TDRD1	2.58721	0.321668507593044	8.76031644883129e-16	3.54772996457195e-15	tudor domain containing 1
ENSG00000137807	KIF23	2.5828	0.151681658452502	5.11164970514687e-65	2.44855220383162e-63	kinesin family member 23
ENSG00000122861	PLAU	2.58252	0.200426582040815	5.46010715916854e-38	7.72455259913985e-37	plasminogen activator, urokinase
ENSG00000132958	TPTE2	2.57274	0.259649157037613	3.82183134709565e-23	2.47770652143963e-22	transmembrane phosphoinositide 3-phosphatase and tensin homolog 2
ENSG00000152592	DMP1	2.56908	0.350704702758456	2.38066321255971e-13	8.18834505048095e-13	dentin matrix acidic phosphoprotein 1
ENSG00000123473	STIL	2.56646	0.126866445072177	5.36903343886902e-91	8.45374200258961e-89	STIL centriolar assembly protein
ENSG00000137804	NUSAP1	2.56178	0.134726156898989	1.28836582587054e-80	1.14705030727374e-78	nucleolar and spindle associated protein 1
ENSG00000164109	MAD2L1	2.55813	0.153770735471144	3.82114552889074e-62	1.60838068610859e-60	mitotic arrest deficient 2 like 1
ENSG00000106462	EZH2	2.55204	0.126019648518111	3.47203637619446e-91	5.51794192310158e-89	enhancer of zeste 2 polycomb repressive complex 2 subunit
ENSG00000137573	SULF1	2.54183	0.181395351465365	1.30411101895111e-44	2.58165400200974e-43	sulfatase 1
ENSG00000188763	FZD9	2.53918	0.299513826742872	2.29729912477105e-17	1.02588160758224e-16	frizzled class receptor 9
ENSG00000165409	TSHR	2.536	0.23643483687336	7.68362841944134e-27	6.0800419391624e-26	thyroid stimulating hormone receptor
ENSG00000071539	TRIP13	2.53304	0.169554866559118	1.82795201834201e-50	4.77485776834193e-49	thyroid hormone receptor interactor 13
ENSG00000255346	NOX5	2.53149	0.249574192462728	3.55074531126096e-24	2.43665956489074e-23	NADPH oxidase 5
ENSG00000103089	FA2H	2.52834	0.199761286977327	1.02587187095504e-36	1.37361820201499e-35	fatty acid 2-hydroxylase
ENSG00000164434	FABP7	2.52396	0.36636830731198	5.61349405602869e-12	1.75312151373311e-11	fatty acid binding protein 7
ENSG00000180336	MEIOC	2.52108	0.24562504020865	1.02435402667098e-24	7.23987540463007e-24	meiosis specific with coiled-coil domain
ENSG00000198901	PRC1	2.51927	0.137509209991054	5.65436207353082e-75	3.94067324017998e-73	protein regulator of cytokinesis 1
ENSG00000179455	MKRN3	2.51504	0.363214336027353	4.37836314902457e-12	1.37724871160124e-11	makorin ring finger protein 3
ENSG00000168621	GDNF	2.50532	0.257939294555987	2.65886362047564e-22	1.62289934910942e-21	glial cell derived neurotrophic factor
ENSG00000178934	LGALS7	2.47719	0.340936194845365	3.70706840757922e-13	1.26077396541769e-12	galectin 7
ENSG00000167614	TTYH1	2.47366	0.207756787044207	1.09435526723834e-32	1.19291739226846e-31	tweety family member 1
ENSG00000170312	CDK1	2.45901	0.152513700014383	1.7528313336727e-58	6.38263315398377e-57	cyclin dependent kinase 1
ENSG00000105255	FSD1	2.45671	0.241003560294444	2.11594230051901e-24	1.46564557312936e-23	fibronectin type III and SPRY domain containing 1
ENSG00000122691	TWIST1	2.45644	0.244580993586916	9.8178267146058e-24	6.54971138806872e-23	twist family bHLH transcription factor 1
ENSG00000105880	DLX5	2.45365	0.255771007217625	8.54226900074141e-22	5.05080960909623e-21	distal-less homeobox 5
ENSG00000125508	SRMS	2.44762	0.224951007898099	1.42465405793538e-27	1.17148173381001e-26	src-related kinase lacking C-terminal regulatory tyrosine and N-terminal myristylation sites
ENSG00000116711	PLA2G4A	2.42624	0.217224556432884	5.76522587422163e-29	5.15174282664944e-28	phospholipase A2 group IVA
ENSG00000147536	GINS4	2.41795	0.152874820472513	2.39304580832499e-56	8.04224189141629e-55	GINS complex subunit 4
ENSG00000141934	PLPP2	2.41439	0.131167072830701	1.15490545558811e-75	8.28656846931471e-74	phospholipid phosphatase 2
ENSG00000119969	HELLS	2.40268	0.137552863830174	2.54009417407468e-68	1.39787383269061e-66	helicase, lymphoid specific
ENSG00000057149	SERPINB3	2.39259	0.437095961291419	4.40432273844577e-08	1.01870930586603e-07	serpin family B member 3
ENSG00000104147	OIP5	2.38277	0.160579163211391	8.2481566699813e-50	2.10600456716264e-48	Opa interacting protein 5
ENSG00000152253	SPC25	2.36827	0.151266770529591	3.01006771803275e-55	9.6943563532475e-54	SPC25 component of NDC80 kinetochore complex
ENSG00000100479	POLE2	2.35992	0.138045813780807	1.61134550072921e-65	7.96538669764541e-64	DNA polymerase epsilon 2, accessory subunit
ENSG00000126778	SIX1	2.35978	0.200397881636275	5.22194409578426e-32	5.4814295894328e-31	SIX homeobox 1
ENSG00000075702	WDR62	2.34848	0.158475246340737	1.10029000750111e-49	2.78843987743017e-48	WD repeat domain 62
ENSG00000111012	CYP27B1	2.34698	0.159910288663512	9.06952084653475e-49	2.19072730106994e-47	cytochrome P450 family 27 subfamily B member 1
ENSG00000164045	CDC25A	2.34532	0.151195232209521	2.88257938832695e-54	8.88319829016361e-53	cell division cycle 25A
ENSG00000007968	E2F2	2.34205	0.145971043107591	6.23331596627648e-58	2.23152711592698e-56	E2F transcription factor 2
ENSG00000156509	FBXO43	2.3415	0.17733208276212	8.31301374177858e-40	1.29571767808382e-38	F-box protein 43
ENSG00000127423	AUNIP	2.34064	0.159535813405736	9.80834171596393e-49	2.36582767205626e-47	aurora kinase A and ninein interacting protein
ENSG00000188175	HEPACAM2	2.32957	0.370586323737495	3.25391302737319e-10	8.8816679021639e-10	HEPACAM family member 2
ENSG00000164611	PTTG1	2.32803	0.145806486068145	2.18535093692226e-57	7.61514194310716e-56	PTTG1 regulator of sister chromatid separation, securin
ENSG00000171124	FUT3	2.31677	0.1643805083542	4.13784767048459e-45	8.44707078470474e-44	fucosyltransferase 3 (Lewis blood group)
ENSG00000172818	OVOL1	2.31207	0.178345237204908	1.95718345452377e-38	2.82289267550269e-37	ovo like transcriptional repressor 1
ENSG00000181649	PHLDA2	2.3107	0.162302360385238	5.39873695025897e-46	1.14613635254874e-44	pleckstrin homology like domain family A member 2
ENSG00000169750	RAC3	2.30615	0.166759066902022	1.69818526200497e-43	3.16640793644677e-42	Rac family small GTPase 3
ENSG00000104833	TUBB4A	2.305	0.278429108940462	1.24656519959084e-16	5.32876853168483e-16	tubulin beta 4A class IVa
ENSG00000175643	RMI2	2.28893	0.120291241784896	9.95648657213175e-81	8.95820392376193e-79	RecQ mediated genome instability 2
ENSG00000171241	SHCBP1	2.27585	0.138665495280103	1.55587836118548e-60	6.16729872539839e-59	SHC binding and spindle associated 1
ENSG00000137309	HMGA1	2.26978	0.150023002063213	1.03437320320357e-51	2.86474207173886e-50	high mobility group AT-hook 1
ENSG00000078098	FAP	2.26966	0.162905938058631	4.02877057606753e-44	7.78514132341232e-43	fibroblast activation protein alpha
ENSG00000166396	SERPINB7	2.26482	0.390227672600727	6.48104091932904e-09	1.59817431602654e-08	serpin family B member 7
ENSG00000183324	REC114	2.26281	0.348038725853079	7.9474047724095e-11	2.27250072565703e-10	REC114 meiotic recombination protein
ENSG00000101447	FAM83D	2.26268	0.156087678785354	1.28018747384446e-47	2.91817533414545e-46	family with sequence similarity 83 member D
ENSG00000138798	EGF	2.24992	0.208243387422395	3.28453619053605e-27	2.65337472304349e-26	epidermal growth factor
ENSG00000177138	FAM9B	2.24884	0.441896657001228	3.59850065302795e-07	7.68074602795787e-07	family with sequence similarity 9 member B
ENSG00000114455	HHLA2	2.24646	0.371610989402862	1.49235231364833e-09	3.86674555745693e-09	HERV-H LTR-associating 2
ENSG00000068489	PRR11	2.24541	0.153326959539295	1.45886154801594e-48	3.48426132359706e-47	proline rich 11
ENSG00000204624	DISP3	2.245	0.270487989175409	1.04268232144861e-16	4.47974049424803e-16	dispatched RND transporter family member 3
ENSG00000160207	HSF2BP	2.24361	0.159845685424808	9.37602371838019e-45	1.875756274483e-43	heat shock transcription factor 2 binding protein
ENSG00000138346	DNA2	2.24199	0.130044619854904	1.32653327159954e-66	6.73364127867172e-65	DNA replication helicase/nuclease 2
ENSG00000123219	CENPK	2.24002	0.143688516580519	8.5906299298789e-55	2.71027202147664e-53	centromere protein K
ENSG00000149554	CHEK1	2.23208	0.133233932276901	5.37894843160524e-63	2.35138863957448e-61	checkpoint kinase 1
ENSG00000181790	ADGRB1	2.22501	0.247510612419386	2.48231074426903e-19	1.25742312202248e-18	adhesion G protein-coupled receptor B1
ENSG00000104415	CCN4	2.22333	0.161828216845514	5.94209835474494e-43	1.08185634392332e-41	cellular communication network factor 4
ENSG00000009694	TENM1	2.21674	0.315705901977586	2.19461567292546e-12	7.06539937866291e-12	teneurin transmembrane protein 1
ENSG00000104738	MCM4	2.20768	0.126036824681827	1.07835027835377e-68	6.09214168883917e-67	minichromosome maintenance complex component 4
ENSG00000239672	NME1	2.19702	0.120161329926926	1.11204244745063e-74	7.71848237506039e-73	NME/NM23 nucleoside diphosphate kinase 1
ENSG00000051180	RAD51	2.19394	0.139046612589615	4.37809440807736e-56	1.45125722045527e-54	RAD51 recombinase
ENSG00000112280	COL9A1	2.18847	0.278583451582584	3.97557317274657e-15	1.5375169843656e-14	collagen type IX alpha 1 chain
ENSG00000167157	PRRX2	2.18585	0.221077092224115	4.72793476935438e-23	3.04079163210557e-22	paired related homeobox 2
ENSG00000078579	FGF20	2.18262	0.31315583901692	3.17520757374668e-12	1.01018530947731e-11	fibroblast growth factor 20
ENSG00000146674	IGFBP3	2.1754	0.179547756951533	8.68741400795921e-34	9.98847026405317e-33	insulin like growth factor binding protein 3
ENSG00000114346	ECT2	2.16794	0.130215895086988	3.08490566125594e-62	1.30170771140589e-60	epithelial cell transforming 2
ENSG00000163623	NKX6-1	2.16577	0.303576769740132	9.73680663810741e-13	3.21441267484016e-12	NK6 homeobox 1
ENSG00000154269	ENPP3	2.16282	0.265893587229787	4.14857502489942e-16	1.71354185811063e-15	ectonucleotide pyrophosphatase/phosphodiesterase 3
ENSG00000005471	ABCB4	2.14982	0.197017208292926	1.01186459399416e-27	8.43468501023071e-27	ATP binding cassette subfamily B member 4
ENSG00000152669	CCNO	2.142	0.209469637098034	1.51895765006767e-24	1.06252056106132e-23	cyclin O
ENSG00000196139	AKR1C3	2.13721	0.284634550640517	5.97552529425213e-14	2.13968851608249e-13	aldo-keto reductase family 1 member C3
ENSG00000110944	IL23A	2.13717	0.177281672418816	1.82033087877979e-33	2.05816001287568e-32	interleukin 23 subunit alpha
ENSG00000184445	KNTC1	2.13595	0.122778005370416	8.71277848848706e-68	4.67384221440765e-66	kinetochore associated 1
ENSG00000170476	MZB1	2.10136	0.208836829313174	8.11596107541593e-24	5.43354008218299e-23	marginal zone B and B1 cell specific protein
ENSG00000248099	INSL3	2.10074	0.175520636860892	5.19005432815945e-33	5.77219580447033e-32	insulin like 3
ENSG00000197299	BLM	2.08439	0.127640401665237	6.0203460041509e-60	2.31619872852005e-58	BLM RecQ like helicase
ENSG00000079385	CEACAM1	2.07255	0.148124275619097	1.74552449488711e-44	3.43947207827988e-43	CEA cell adhesion molecule 1
ENSG00000141696	P3H4	2.06982	0.129166977543343	8.63944683202535e-58	3.06070402872065e-56	prolyl 3-hydroxylase family member 4 (inactive)
ENSG00000111247	RAD51AP1	2.0685	0.14937859159555	1.31958608119139e-43	2.47677277159598e-42	RAD51 associated protein 1
ENSG00000106278	PTPRZ1	2.068	0.30653178090347	1.515137562484e-11	4.5828733991534e-11	protein tyrosine phosphatase receptor type Z1
ENSG00000108379	WNT3	2.06751	0.134491580698268	2.49349590668076e-53	7.38709022527983e-52	Wnt family member 3
ENSG00000248329	APELA	2.04559	0.29361963743405	3.24231063252373e-12	1.02941546501244e-11	apelin receptor early endogenous ligand
ENSG00000142731	PLK4	2.04508	0.133391128278341	4.71315718258512e-53	1.37947053166713e-51	polo like kinase 4
ENSG00000165238	WNK2	2.04495	0.209167778875126	1.41908551563297e-22	8.85236580826803e-22	WNK lysine deficient protein kinase 2
ENSG00000196132	MYT1	2.04448	0.316112993078035	9.96023776548942e-11	2.82666627506922e-10	myelin transcription factor 1
ENSG00000175305	CCNE2	2.04051	0.14487411322923	4.71627204310054e-45	9.58186452723114e-44	cyclin E2
ENSG00000169330	MINAR1	2.03688	0.143653774940992	1.23449562616873e-45	2.58211539028281e-44	membrane integral NOTCH2 associated receptor 1
ENSG00000137673	MMP7	2.03287	0.252788609296288	8.85559864271873e-16	3.58460973385937e-15	matrix metallopeptidase 7
ENSG00000122966	CIT	2.01725	0.209449874212717	5.90437795900482e-22	3.52418207065205e-21	citron rho-interacting serine/threonine kinase
ENSG00000105369	CD79A	2.00707	0.209436856338133	9.41159971262809e-22	5.55709212198752e-21	CD79a molecule
ENSG00000100985	MMP9	2.00383	0.204798639862766	1.31398139302677e-22	8.21782037087906e-22	matrix metallopeptidase 9
ENSG00000073111	MCM2	2.00346	0.133046783947139	3.04410953311194e-51	8.31915619386506e-50	minichromosome maintenance complex component 2
ENSG00000165215	CLDN3	1.99826	0.182923650885269	8.8510241262958e-28	7.3852632614161e-27	claudin 3
ENSG00000170498	KISS1	1.9974	0.244585425992096	3.17575573302255e-16	1.32329640382378e-15	KiSS-1 metastasis suppressor
ENSG00000140525	FANCI	1.98835	0.118248383828219	1.89525524991885e-63	8.41483434069715e-62	FA complementation group I
ENSG00000174672	BRSK2	1.98162	0.238646605505119	1.01024719804748e-16	4.34367979843169e-16	BR serine/threonine kinase 2
ENSG00000170558	CDH2	1.9771	0.273645144618766	5.00948704915337e-13	1.69020490616772e-12	cadherin 2
ENSG00000143194	MAEL	1.9758	0.307551273017736	1.32494904789271e-10	3.72347687314751e-10	maelstrom spermatogenic transposon silencer
ENSG00000135625	EGR4	1.97548	0.29974661127646	4.38345453436639e-11	1.27703690863287e-10	early growth response 4
ENSG00000261456	TUBB8	1.97379	0.208859017835638	3.37703655078676e-21	1.92061894803106e-20	tubulin beta 8 class VIII
ENSG00000163507	CIP2A	1.97327	0.148309950860256	2.16303338830998e-40	3.46523760275645e-39	cellular inhibitor of PP2A
ENSG00000177455	CD19	1.96969	0.215111831193529	5.35727602334808e-20	2.82307030607481e-19	CD19 molecule
ENSG00000146072	TNFRSF21	1.96857	0.115979981757904	1.29348515484789e-64	6.09299586099401e-63	TNF receptor superfamily member 21
ENSG00000188372	ZP3	1.96485	0.164026010040442	4.58307060127656e-33	5.10715043084587e-32	zona pellucida glycoprotein 3
ENSG00000136944	LMX1B	1.94476	0.314224431305209	6.05191161011648e-10	1.61837957115947e-09	LIM homeobox transcription factor 1 beta
ENSG00000128059	PPAT	1.93625	0.100989956172574	6.26194192912045e-82	5.91579569470518e-80	phosphoribosyl pyrophosphate amidotransferase
ENSG00000177602	HASPIN	1.93428	0.148095549288177	5.50027727318076e-39	8.13323608960338e-38	histone H3 associated protein kinase
ENSG00000102878	HSF4	1.92618	0.181961537822683	3.47297233059184e-26	2.64714901307549e-25	heat shock transcription factor 4
ENSG00000159259	CHAF1B	1.92521	0.110713174399757	9.96375400410234e-68	5.31139927397368e-66	chromatin assembly factor 1 subunit B
ENSG00000100625	SIX4	1.91841	0.134540195747119	3.93897841321189e-46	8.43606145046199e-45	SIX homeobox 4
ENSG00000175130	MARCKSL1	1.91464	0.118106695498965	4.20719459589207e-59	1.56549987096597e-57	MARCKS like 1
ENSG00000108602	ALDH3A1	1.90479	0.346328005494229	3.79885850521118e-08	8.8262862250466e-08	aldehyde dehydrogenase 3 family member A1
ENSG00000162063	CCNF	1.89785	0.112105008059613	2.74079389760707e-64	1.26650000621761e-62	cyclin F
ENSG00000196074	SYCP2	1.88754	0.233970549608072	7.17985585464745e-16	2.92299374690639e-15	synaptonemal complex protein 2
ENSG00000176890	TYMS	1.87958	0.127770650111301	5.51657506741581e-49	1.35367040434929e-47	thymidylate synthetase
ENSG00000243649	CFB	1.8779	0.172953523120789	1.83027531666244e-27	1.49633806537716e-26	complement factor B
ENSG00000187741	FANCA	1.87736	0.11470320651696	3.28311277724399e-60	1.28343293740308e-58	FA complementation group A
ENSG00000267795	SMIM22	1.87734	0.163342524255008	1.4261628911933e-30	1.3889977070299e-29	small integral membrane protein 22
ENSG00000127129	EDN2	1.87546	0.263821171225271	1.17026616744369e-12	3.83658688594177e-12	endothelin 2
ENSG00000002745	WNT16	1.87177	0.288674719971281	8.93138202501225e-11	2.54104318780882e-10	Wnt family member 16
ENSG00000113368	LMNB1	1.87105	0.122193197506436	6.33633234244544e-53	1.83872579323011e-51	lamin B1
ENSG00000217442	SYCE3	1.86701	0.209695960163389	5.41512468201269e-19	2.6807625973108e-18	synaptonemal complex central element protein 3
ENSG00000143476	DTL	1.85052	0.134985786705636	8.96865189635571e-43	1.62074309774207e-41	denticleless E3 ubiquitin protein ligase homolog
ENSG00000049768	FOXP3	1.84498	0.138138738316182	1.09246070759424e-40	1.77603196296751e-39	forkhead box P3
ENSG00000198286	CARD11	1.83869	0.162433148351984	1.04879756852242e-29	9.75112228142361e-29	caspase recruitment domain family member 11
ENSG00000170927	PKHD1	1.83236	0.270904359362827	1.34350969963297e-11	4.0782546308923e-11	PKHD1 ciliary IPT domain containing fibrocystin/polyductin
ENSG00000127586	CHTF18	1.81481	0.129272030493379	9.0344485607024e-45	1.8095500326825e-43	chromosome transmission fidelity factor 18
ENSG00000082482	KCNK2	1.81183	0.313534439984252	7.52660905047051e-09	1.84476775588428e-08	potassium two pore domain channel subfamily K member 2
ENSG00000136574	GATA4	1.80559	0.449343661650174	5.8624099474763e-05	0.000104202238065051	GATA binding protein 4
ENSG00000164532	TBX20	1.79347	0.483231150819685	0.000206101448444686	0.000347211722885068	T-box transcription factor 20
ENSG00000167702	KIFC2	1.79245	0.158992721640064	1.76852690831989e-29	1.62473258109021e-28	kinesin family member C2
ENSG00000135914	HTR2B	1.79231	0.250230107302455	7.91280868176569e-13	2.62653350836279e-12	5-hydroxytryptamine receptor 2B
ENSG00000113296	THBS4	1.79109	0.267233435424909	2.05109102514206e-11	6.13847287619513e-11	thrombospondin 4
ENSG00000149256	TENM4	1.78885	0.158677004333823	1.77363832028918e-29	1.62854857648583e-28	teneurin transmembrane protein 4
ENSG00000146918	NCAPG2	1.78638	0.119531793516858	1.68332979369687e-50	4.41063530690528e-49	non-SMC condensin II complex subunit G2
ENSG00000198554	WDHD1	1.78636	0.12371239314353	2.91370332485046e-47	6.51084428897269e-46	WD repeat and HMG-box DNA binding protein 1
ENSG00000163918	RFC4	1.77671	0.120796742523196	5.70530949214904e-49	1.3979652437175e-47	replication factor C subunit 4
ENSG00000136982	DSCC1	1.77667	0.14170739672939	4.64698366746975e-36	6.01384758487999e-35	DNA replication and sister chromatid cohesion 1
ENSG00000205089	CCNI2	1.76376	0.179532740508354	8.86143814980827e-23	5.58727310854615e-22	cyclin I family member 2
ENSG00000178462	TUBAL3	1.7597	0.270009772755084	7.16396578058271e-11	2.05463397868868e-10	tubulin alpha like 3
ENSG00000213886	UBD	1.75697	0.225537334028432	6.69178224432517e-15	2.55601430963049e-14	ubiquitin D
ENSG00000204410	MSH5	1.75429	0.153310249298086	2.55588490611976e-30	2.44999001288424e-29	mutS homolog 5
ENSG00000134013	LOXL2	1.73564	0.180519672217156	6.93334076499036e-22	4.12242866114199e-21	lysyl oxidase like 2
ENSG00000180198	RCC1	1.73443	0.0918670777479459	1.67381358072782e-79	1.38170873496488e-77	regulator of chromosome condensation 1
ENSG00000101213	PTK6	1.7316	0.169709543957242	1.91639308308493e-24	1.33119184218624e-23	protein tyrosine kinase 6
ENSG00000173207	CKS1B	1.72901	0.132458660590661	6.09294480886069e-39	9.00178336009348e-38	CDC28 protein kinase regulatory subunit 1B
ENSG00000146242	TPBG	1.72718	0.119428831980152	2.1054474269853e-47	4.75473220396879e-46	trophoblast glycoprotein
ENSG00000152256	PDK1	1.72689	0.118625364791567	5.23441517470092e-48	1.21766388571531e-46	pyruvate dehydrogenase kinase 1
ENSG00000197275	RAD54B	1.72525	0.122062545713122	2.34072752187474e-45	4.81889485586925e-44	RAD54 homolog B
ENSG00000117322	CR2	1.72516	0.259544586806522	2.99347971995533e-11	8.8451994157846e-11	complement C3d receptor 2
ENSG00000108106	UBE2S	1.7168	0.148197312332505	4.93583333766109e-31	4.93728505334863e-30	ubiquitin conjugating enzyme E2 S
ENSG00000178222	RNF212	1.71144	0.220888235171349	9.33428308098162e-15	3.5320312370292e-14	ring finger protein 212
ENSG00000172167	MTBP	1.71053	0.122302732805199	1.897877758382e-44	3.73534852792661e-43	MDM2 binding protein
ENSG00000111602	TIMELESS	1.70889	0.110044099725111	2.20417434531311e-54	6.87742839303659e-53	timeless circadian regulator
ENSG00000261236	BOP1	1.70578	0.121616128444484	1.08206738864084e-44	2.15211180629678e-43	BOP1 ribosomal biogenesis factor
ENSG00000156738	MS4A1	1.6976	0.258723440394491	5.32863684161572e-11	1.54261950104997e-10	membrane spanning 4-domains A1
ENSG00000108773	KAT2A	1.69272	0.100829348886111	2.9889289548039e-63	1.31675484135856e-61	lysine acetyltransferase 2A
ENSG00000092345	DAZL	1.69235	0.339024830868676	5.98180024522446e-07	1.25580880456842e-06	deleted in azoospermia like
ENSG00000070669	ASNS	1.68084	0.133053448673739	1.39138858379173e-36	1.84415922582841e-35	asparagine synthetase (glutamine-hydrolyzing)
ENSG00000184599	TAFA3	1.67349	0.299560049045906	2.31716283232164e-08	5.46661403490976e-08	TAFA chemokine like family member 3
ENSG00000013810	TACC3	1.66627	0.11945938859896	3.21700812366273e-44	6.27353476409228e-43	transforming acidic coiled-coil containing protein 3
ENSG00000146216	TTBK1	1.66337	0.175125016607362	2.13527213520726e-21	1.23127509865037e-20	tau tubulin kinase 1
ENSG00000278259	MYO19	1.66146	0.0885727519107322	1.66111122840065e-78	1.31996245041837e-76	myosin XIX
ENSG00000124766	SOX4	1.66088	0.1036186899126	8.04697855728239e-58	2.85676138552374e-56	SRY-box transcription factor 4
ENSG00000112761	CCN6	1.66003	0.260338305621964	1.81246535525827e-10	5.03199565161907e-10	cellular communication network factor 6
ENSG00000176208	ATAD5	1.64184	0.12638659989469	1.38303822067477e-38	2.00499274872758e-37	ATPase family AAA domain containing 5
ENSG00000141682	PMAIP1	1.64131	0.174847195004257	6.16647847748426e-21	3.44823960899769e-20	phorbol-12-myristate-13-acetate-induced protein 1
ENSG00000143369	ECM1	1.62842	0.212794861690511	1.97039871499418e-14	7.25722983506087e-14	extracellular matrix protein 1
ENSG00000124813	RUNX2	1.62618	0.127357249951262	2.45392283624986e-37	3.37067510746598e-36	RUNX family transcription factor 2
ENSG00000004848	ARX	1.61347	0.314288971372461	2.84063113062635e-07	6.11919589261478e-07	aristaless related homeobox
ENSG00000119888	EPCAM	1.61254	0.0998719564482336	1.2098664440924e-58	4.42446857672931e-57	epithelial cell adhesion molecule
ENSG00000125775	SDCBP2	1.61031	0.22048231879694	2.80244120106885e-13	9.60022413863333e-13	syndecan binding protein 2
ENSG00000187840	EIF4EBP1	1.59893	0.164256321078093	2.15133029628751e-22	1.325004407402e-21	eukaryotic translation initiation factor 4E binding protein 1
ENSG00000138336	TET1	1.59733	0.174719048239835	6.11614864361116e-20	3.21300919631164e-19	tet methylcytosine dioxygenase 1
ENSG00000181449	SOX2	1.59342	0.279058086037652	1.12979319324894e-08	2.72551188128787e-08	SRY-box transcription factor 2
ENSG00000260428	SCX	1.59168	0.182704644295761	2.99165998234285e-18	1.42064166433231e-17	scleraxis bHLH transcription factor
ENSG00000179059	ZFP42	1.58389	0.492906649383866	0.00131187291382913	0.00203488086287187	ZFP42 zinc finger protein
ENSG00000132436	FIGNL1	1.58287	0.106365616430981	4.34948223542668e-50	1.12235122023415e-48	fidgetin like 1
ENSG00000135245	HILPDA	1.58244	0.182902173670472	5.06724950879023e-18	2.36857003565085e-17	hypoxia inducible lipid droplet associated
ENSG00000113494	PRLR	1.5816	0.264602422263634	2.26894848906408e-09	5.80202542203528e-09	prolactin receptor
ENSG00000163535	SGO2	1.58122	0.125550127518518	2.26834346083391e-36	2.98092585405569e-35	shugoshin 2
ENSG00000168496	FEN1	1.57941	0.107736094096097	1.16259012360969e-48	2.78448521858912e-47	flap structure-specific endonuclease 1
ENSG00000115290	GRB14	1.57578	0.199432075261754	2.75955099798049e-15	1.08074999356652e-14	growth factor receptor bound protein 14
ENSG00000138083	SIX3	1.5678	0.389478226696262	5.68815223809643e-05	0.000101221252416105	SIX homeobox 3
ENSG00000164087	POC1A	1.5675	0.11584439297183	1.02498558026322e-41	1.76594526771794e-40	POC1 centriolar protein A
ENSG00000176635	HORMAD2	1.56665	0.295130584300392	1.10642540288127e-07	2.47107485894353e-07	HORMA domain containing 2
ENSG00000164171	ITGA2	1.56086	0.182817161277764	1.367788972161e-17	6.22904431483605e-17	integrin subunit alpha 2
ENSG00000178301	AQP11	1.55919	0.114293298810916	2.25385535950355e-42	3.98822168453255e-41	aquaporin 11
ENSG00000134121	CHL1	1.55844	0.226348627015317	5.77343707796362e-12	1.80042724208273e-11	cell adhesion molecule L1 like
ENSG00000198431	TXNRD1	1.55747	0.198695391784154	4.55975962212469e-15	1.75784884094832e-14	thioredoxin reductase 1
ENSG00000153132	CLGN	1.55715	0.245717462337925	2.34030897061844e-10	6.45111915146159e-10	calmegin
ENSG00000041982	TNC	1.55155	0.212042746145405	2.53283412257156e-13	8.69942319820832e-13	tenascin C
ENSG00000176749	CDK5R1	1.54663	0.144171630239262	7.54527115624677e-27	5.97612184499191e-26	cyclin dependent kinase 5 regulatory subunit 1
ENSG00000181408	UTS2R	1.54511	0.340443465055702	5.66509856553816e-06	1.09720957980611e-05	urotensin 2 receptor
ENSG00000144554	FANCD2	1.54091	0.0989046474036799	9.98707711927701e-55	3.13919124608698e-53	FA complementation group D2
ENSG00000115457	IGFBP2	1.53735	0.23329433521083	4.40522629360845e-11	1.28250082387967e-10	insulin like growth factor binding protein 2
ENSG00000102265	TIMP1	1.53263	0.125139750557216	1.73523198564238e-34	2.07362051411445e-33	TIMP metallopeptidase inhibitor 1
ENSG00000006747	SCIN	1.52242	0.218625784553952	3.31689780348679e-12	1.05231058112487e-11	scinderin
ENSG00000036828	CASR	1.51091	0.394290484054439	0.000127124385550005	0.000218373034598229	calcium sensing receptor
ENSG00000140015	KCNH5	1.51025	0.526036777118445	0.00409186248903489	0.00599690783642492	potassium voltage-gated channel subfamily H member 5
ENSG00000167332	OR51E2	1.51024	0.365799038411899	3.64987906634391e-05	6.60559743754558e-05	olfactory receptor family 51 subfamily E member 2
ENSG00000000005	TNMD	1.50324	0.462177754135087	0.0011438978827686	0.0017883592439533	tenomodulin
ENSG00000159958	TNFRSF13C	1.50121	0.201925222573154	1.04971721654753e-13	3.69192166853996e-13	TNF receptor superfamily member 13C
ENSG00000100167	SEPTIN3	1.50006	0.203207209376494	1.56033718404773e-13	5.43385906506895e-13	septin 3
ENSG00000154928	EPHB1	1.49327	0.221593786519959	1.59724321944505e-11	4.81836454615277e-11	EPH receptor B1
ENSG00000159147	DONSON	1.49294	0.0930101240428282	5.59021743590977e-58	2.00551998940181e-56	DNA replication fork stabilization factor DONSON
ENSG00000125459	MSTO1	1.48802	0.0876143653648115	1.08439282856083e-64	5.12225001379913e-63	misato mitochondrial distribution and morphology regulator 1
ENSG00000161800	RACGAP1	1.48725	0.125741468652175	2.8024386029572e-32	2.99343394744267e-31	Rac GTPase activating protein 1
ENSG00000126249	PDCD2L	1.48043	0.106326036966276	4.55958213433859e-44	8.76109538920088e-43	programmed cell death 2 like
ENSG00000130234	ACE2	1.48039	0.228356353637151	9.00388580230968e-11	2.56038592087418e-10	angiotensin I converting enzyme 2
ENSG00000182199	SHMT2	1.47832	0.11066194043718	1.05075785191966e-40	1.70986959539654e-39	serine hydroxymethyltransferase 2
ENSG00000081985	IL12RB2	1.47692	0.210626915500601	2.34881992277514e-12	7.54043473414976e-12	interleukin 12 receptor subunit beta 2
ENSG00000183486	MX2	1.47308	0.132389278860361	9.28321185004322e-29	8.18356752254977e-28	MX dynamin like GTPase 2
ENSG00000119919	NKX2-3	1.47294	0.367770518369774	6.20038535708864e-05	0.000109853670553545	NK2 homeobox 3
ENSG00000013573	DDX11	1.47175	0.123399627226879	8.58946509636328e-33	9.42955803509732e-32	DEAD/H-box helicase 11
ENSG00000183765	CHEK2	1.47088	0.113689228053614	2.75564506725e-38	3.95107456733442e-37	checkpoint kinase 2
ENSG00000012048	BRCA1	1.46907	0.129580373725268	8.59324357571949e-30	8.02460774327897e-29	BRCA1 DNA repair associated
ENSG00000203760	CENPW	1.46587	0.153283015299245	1.1418143314806e-21	6.71397881624114e-21	centromere protein W
ENSG00000183873	SCN5A	1.46228	0.239470732326039	1.01963091828779e-09	2.67079848513308e-09	sodium voltage-gated channel alpha subunit 5
ENSG00000101412	E2F1	1.46174	0.141899902849254	6.95622237635397e-25	4.96810422133134e-24	E2F transcription factor 1
ENSG00000171951	SCG2	1.46117	0.262230395731948	2.51733092149752e-08	5.92159528566404e-08	secretogranin II
ENSG00000109163	GNRHR	1.46095	0.266557542753564	4.2340928679826e-08	9.80535873894104e-08	gonadotropin releasing hormone receptor
ENSG00000076003	MCM6	1.45964	0.105361023799653	1.20748498608238e-43	2.27389614488713e-42	minichromosome maintenance complex component 6
ENSG00000160862	AZGP1	1.45062	0.327928111248199	9.70789203628302e-06	1.84367549784446e-05	alpha-2-glycoprotein 1, zinc-binding
ENSG00000173715	C11orf80	1.44211	0.0924358189534977	7.14866851270766e-55	2.26796843392899e-53	chromosome 11 open reading frame 80
ENSG00000272398	CD24	1.43706	0.166271473227476	5.48265722042001e-18	2.55641859153392e-17	CD24 molecule
ENSG00000089012	SIRPG	1.43563	0.164759195287927	2.9460119780251e-18	1.39974668025473e-17	signal regulatory protein gamma
ENSG00000140832	MARVELD3	1.42904	0.105584660247053	9.78360288306856e-42	1.68732420919453e-40	MARVEL domain containing 3
ENSG00000150594	ADRA2A	1.42371	0.251432204715745	1.49285886729308e-08	3.56696150601641e-08	adrenoceptor alpha 2A
ENSG00000163235	TGFA	1.42349	0.171663780143253	1.11075256790489e-16	4.76256868815497e-16	transforming growth factor alpha
ENSG00000147059	SPIN2A	1.4195	0.236706877962318	2.01183086610761e-09	5.16629173635758e-09	spindlin family member 2A
ENSG00000153044	CENPH	1.41824	0.112401371812114	1.68818750765409e-36	2.23231948426577e-35	centromere protein H
ENSG00000006634	DBF4	1.41768	0.109730687140121	3.48649161313819e-38	4.97380787595762e-37	DBF4 zinc finger
ENSG00000125084	WNT1	1.41291	0.255086762738398	3.0434284680666e-08	7.12563694058551e-08	Wnt family member 1
ENSG00000173809	TDRD12	1.4118	0.263277502274705	8.21156643162687e-08	1.8544853338599e-07	tudor domain containing 12
ENSG00000143473	KCNH1	1.41048	0.249043149672524	1.48246736605441e-08	3.54312825857418e-08	potassium voltage-gated channel subfamily H member 1
ENSG00000163273	NPPC	1.4079	0.312851449500012	6.78794231529004e-06	1.30664431821946e-05	natriuretic peptide C
ENSG00000183145	RIPPLY3	1.40657	0.251786839361907	2.31896078429062e-08	5.47009684240006e-08	ripply transcriptional repressor 3
ENSG00000100867	DHRS2	1.40182	0.272811329587087	2.77038447000722e-07	5.97316950836476e-07	dehydrogenase/reductase 2
ENSG00000123131	PRDX4	1.39662	0.115609799495489	1.33972599771514e-33	1.5279705292519e-32	peroxiredoxin 4
ENSG00000070019	GUCY2C	1.39534	0.187025414984781	8.60574893886636e-14	3.0443262056464e-13	guanylate cyclase 2C
ENSG00000183625	CCR3	1.39488	0.203005785380665	6.36917183363417e-12	1.98111884088072e-11	C-C motif chemokine receptor 3
ENSG00000129194	SOX15	1.39391	0.210716439862536	3.71262874365961e-11	1.08963154618453e-10	SRY-box transcription factor 15
ENSG00000129514	FOXA1	1.39314	0.149614493239559	1.2602828172945e-20	6.92666752039204e-20	forkhead box A1
ENSG00000205336	ADGRG1	1.39077	0.12886910860397	3.74954139022813e-27	3.02327886869746e-26	adhesion G protein-coupled receptor G1
ENSG00000086548	CEACAM6	1.38928	0.202748295063713	7.27036358713751e-12	2.25318995442452e-11	CEA cell adhesion molecule 6
ENSG00000120149	MSX2	1.38667	0.205737784004972	1.58395602089082e-11	4.78200198272346e-11	msh homeobox 2
ENSG00000134460	IL2RA	1.38358	0.171045454152351	6.01878115860347e-16	2.4597301995206e-15	interleukin 2 receptor subunit alpha
ENSG00000182134	TDRKH	1.37888	0.0955825398356333	3.54718746765545e-47	7.9160003789345e-46	tudor and KH domain containing
ENSG00000121621	KIF18A	1.37435	0.12752263567907	4.40750548823247e-27	3.54036990209698e-26	kinesin family member 18A
ENSG00000125398	SOX9	1.36999	0.217848697612638	3.20116516723582e-10	8.74049673552427e-10	SRY-box transcription factor 9
ENSG00000112242	E2F3	1.36792	0.0860500021764273	6.66550328183422e-57	2.29912542206067e-55	E2F transcription factor 3
ENSG00000125885	MCM8	1.36676	0.107832612914932	8.15382929567119e-37	1.09869942292305e-35	minichromosome maintenance 8 homologous recombination repair factor
ENSG00000212916	MAP10	1.36347	0.144838709376097	4.78920820488536e-21	2.69849189940608e-20	microtubule associated protein 10
ENSG00000112312	GMNN	1.35714	0.109405690285248	2.46444663765658e-35	3.07468195695892e-34	geminin DNA replication inhibitor
ENSG00000049249	TNFRSF9	1.35516	0.178839945048023	3.52333186784737e-14	1.27667288328883e-13	TNF receptor superfamily member 9
ENSG00000141570	CBX8	1.34714	0.0899052999550623	9.34896217687843e-51	2.49574728128442e-49	chromobox 8
ENSG00000205755	CRLF2	1.34664	0.250293091696324	7.43876795449189e-08	1.6888684788536e-07	cytokine receptor like factor 2
ENSG00000177732	SOX12	1.34072	0.11606941367829	7.29813449308502e-31	7.23221311508804e-30	SRY-box transcription factor 12
ENSG00000082512	TRAF5	1.33763	0.116488826072032	1.6074828328369e-30	1.56023091166618e-29	TNF receptor associated factor 5
ENSG00000184524	CEND1	1.32957	0.211600229117566	3.31229234598581e-10	9.03811478554055e-10	cell cycle exit and neuronal differentiation 1
ENSG00000090539	CHRD	1.32858	0.198047241444206	1.96755991076428e-11	5.89574560044874e-11	chordin
ENSG00000164251	F2RL1	1.32725	0.166199758715472	1.3956452136513e-15	5.58159615666516e-15	F2R like trypsin receptor 1
ENSG00000086991	NOX4	1.324	0.154716791424809	1.15260488978697e-17	5.27024634332549e-17	NADPH oxidase 4
ENSG00000161692	DBF4B	1.31828	0.106882650541306	5.95062639091692e-35	7.26420687563117e-34	DBF4 zinc finger B
ENSG00000159753	CARMIL2	1.3155	0.165363893978518	1.78876047820498e-15	7.10365995606624e-15	capping protein regulator and myosin 1 linker 2
ENSG00000138755	CXCL9	1.3155	0.229362440646202	9.72485704042639e-09	2.3587390382606e-08	C-X-C motif chemokine ligand 9
ENSG00000152455	SUV39H2	1.31519	0.0948332549669142	9.83487779413033e-44	1.86238415244083e-42	suppressor of variegation 3-9 homolog 2
ENSG00000163082	SGPP2	1.31315	0.15134452973315	4.0794655435654e-18	1.91898510562461e-17	sphingosine-1-phosphate phosphatase 2
ENSG00000132016	BRME1	1.31217	0.155153336329099	2.73749603243515e-17	1.21606896634168e-16	break repair meiotic recombinase recruitment factor 1
ENSG00000163806	SPDYA	1.31154	0.173482286092945	4.02862419780687e-14	1.45480472464867e-13	speedy/RINGO cell cycle regulator family member A
ENSG00000006128	TAC1	1.31152	0.620859408056848	0.0346501283865257	0.0454930075056262	tachykinin precursor 1
ENSG00000188486	H2AX	1.30849	0.110070507330363	1.37078180871378e-32	1.48472258962916e-31	H2A.X variant histone
ENSG00000173531	MST1	1.30754	0.156885386549241	7.79002793523397e-17	3.36644028052487e-16	macrophage stimulating 1
ENSG00000160716	CHRNB2	1.30536	0.258098802392734	4.24601228606293e-07	9.0040452580746e-07	cholinergic receptor nicotinic beta 2 subunit
ENSG00000138182	KIF20B	1.30214	0.115375546976548	1.53644608932142e-29	1.41611196471061e-28	kinesin family member 20B
ENSG00000040275	SPDL1	1.29756	0.096021746118779	1.30695667378324e-41	2.24492911491758e-40	spindle apparatus coiled-coil protein 1
ENSG00000112877	CEP72	1.29527	0.111943617485561	5.79764419384671e-31	5.78234249362835e-30	centrosomal protein 72
ENSG00000125813	PAX1	1.29468	0.454593453304054	0.004399618840929	0.00642413862184421	paired box 1
ENSG00000144381	HSPD1	1.29299	0.0941140764976983	5.96841932456011e-43	1.08548631672882e-41	heat shock protein family D (Hsp60) member 1
ENSG00000139193	CD27	1.28814	0.167618888472177	1.5306501139673e-14	5.68064277346443e-14	CD27 molecule
ENSG00000007952	NOX1	1.28754	0.14514605292586	7.27015671635287e-19	3.56485048908825e-18	NADPH oxidase 1
ENSG00000105976	MET	1.28544	0.206709018479645	5.01573542958735e-10	1.34892584184933e-09	MET proto-oncogene, receptor tyrosine kinase
ENSG00000012223	LTF	1.28103	0.281456613042317	5.32864774811761e-06	1.03416634280689e-05	lactotransferrin
ENSG00000107954	NEURL1	1.27984	0.273436681212986	2.86095146912569e-06	5.67749792653546e-06	neuralized E3 ubiquitin protein ligase 1
ENSG00000183734	ASCL2	1.27856	0.215678805820989	3.06470006129751e-09	7.75639597296682e-09	achaete-scute family bHLH transcription factor 2
ENSG00000149679	CABLES2	1.27805	0.103675161526564	6.44467781905339e-35	7.82798187950021e-34	Cdk5 and Abl enzyme substrate 2
ENSG00000205076	LGALS7	1.27513	0.464653324411777	0.00606464455881738	0.00871024330428121	galectin 7
ENSG00000145423	SFRP2	1.27079	0.215771306255864	3.87348388413806e-09	9.70940351559075e-09	secreted frizzled related protein 2
ENSG00000166508	MCM7	1.26991	0.116213942596706	8.52785423739216e-28	7.12610129272008e-27	minichromosome maintenance complex component 7
ENSG00000111537	IFNG	1.26805	0.251956099341384	4.8328970241398e-07	1.02078516824615e-06	interferon gamma
ENSG00000097046	CDC7	1.26708	0.125473812254252	5.61801601578198e-24	3.79707322529303e-23	cell division cycle 7
ENSG00000115758	ODC1	1.26562	0.221996540056745	1.1904743005722e-08	2.86661221767633e-08	ornithine decarboxylase 1
ENSG00000133740	E2F5	1.26285	0.112058973436332	1.8552059674531e-29	1.70160612063323e-28	E2F transcription factor 5
ENSG00000006606	CCL26	1.26259	0.240415712404436	1.50717857704699e-07	3.32592417631508e-07	C-C motif chemokine ligand 26
ENSG00000164920	OSR2	1.26245	0.187321332889452	1.58922539550533e-11	4.79587894420019e-11	odd-skipped related transciption factor 2
ENSG00000147488	ST18	1.26141	0.237994593272246	1.15690489869307e-07	2.57907286343415e-07	ST18 C2H2C-type zinc finger transcription factor
ENSG00000160307	S100B	1.26003	0.215043459198126	4.64509419810146e-09	1.15752970162244e-08	S100 calcium binding protein B
ENSG00000197635	DPP4	1.25918	0.206187287756497	1.01534735084177e-09	2.66039779677417e-09	dipeptidyl peptidase 4
ENSG00000145604	SKP2	1.25565	0.127755610262016	8.48391545764706e-23	5.3591746789483e-22	S-phase kinase associated protein 2
ENSG00000159055	MIS18A	1.24758	0.0936894227757968	1.86649923758147e-40	3.00566472870009e-39	MIS18 kinetochore protein A
ENSG00000119630	PGF	1.24167	0.157388336098362	3.04171019238683e-15	1.18715358782506e-14	placental growth factor
ENSG00000078725	BRINP1	1.23835	0.361161532624702	0.000606261443572993	0.000973878315507156	BMP/retinoic acid inducible neural specific 1
ENSG00000136573	BLK	1.23807	0.227215898436401	5.06940438223351e-08	1.16651179323249e-07	BLK proto-oncogene, Src family tyrosine kinase
ENSG00000090447	TFAP4	1.23378	0.0824054769447338	1.11871530273203e-50	2.97711325867891e-49	transcription factor AP-4
ENSG00000173805	HAP1	1.23287	0.243440612464791	4.09812192700891e-07	8.70454201458738e-07	huntingtin associated protein 1
ENSG00000149503	INCENP	1.23184	0.107798758274666	3.058063254845e-30	2.9264133735869e-29	inner centromere protein
ENSG00000117586	TNFSF4	1.23074	0.144011352554082	1.27306491611803e-17	5.80543547830172e-17	TNF superfamily member 4
ENSG00000125726	CD70	1.22779	0.203889208622572	1.72430598509355e-09	4.45079284707283e-09	CD70 molecule
ENSG00000161860	SYCE2	1.22766	0.126310655459903	2.49351163603769e-22	1.52580659844624e-21	synaptonemal complex central element protein 2
ENSG00000178460	MCMDC2	1.22751	0.13835860287406	7.18628586027507e-19	3.52779419901783e-18	minichromosome maintenance domain containing 2
ENSG00000124256	ZBP1	1.22681	0.158672824469035	1.0614953447294e-14	3.99794647555338e-14	Z-DNA binding protein 1
ENSG00000134222	PSRC1	1.22666	0.126101863513163	2.30164672921166e-22	1.41297843430485e-21	proline and serine rich coiled-coil 1
ENSG00000073146	MOV10L1	1.22351	0.209263395384672	5.0134694398163e-09	1.24658645743641e-08	Mov10 like RISC complex RNA helicase 1
ENSG00000112578	BYSL	1.22228	0.100757442939362	7.24372670493361e-34	8.34549949982358e-33	bystin like
ENSG00000162409	PRKAA2	1.22157	0.180883249534699	1.44460098299776e-11	4.37574629780493e-11	protein kinase AMP-activated catalytic subunit alpha 2
ENSG00000156876	SASS6	1.21882	0.103231467672945	3.60507242192419e-32	3.82434538582787e-31	SAS-6 centriolar assembly protein
ENSG00000240972	MIF	1.21838	0.140400246752393	4.03130918905408e-18	1.89738203044187e-17	macrophage migration inhibitory factor
ENSG00000156103	MMP16	1.21736	0.19866217530463	8.91020582214121e-10	2.34911705434901e-09	matrix metallopeptidase 16
ENSG00000087510	TFAP2C	1.21569	0.136722202005058	6.02074356716564e-19	2.96933713340057e-18	transcription factor AP-2 gamma
ENSG00000066923	STAG3	1.21265	0.184622813716875	5.09028026899928e-11	1.4763809649383e-10	stromal antigen 3
ENSG00000184216	IRAK1	1.20956	0.0884689774118691	1.48939460609295e-42	2.64928402475007e-41	interleukin 1 receptor associated kinase 1
ENSG00000180573	H2AC6	1.20624	0.152446155636604	2.52162689669305e-15	9.91909909282102e-15	H2A clustered histone 6
ENSG00000141655	TNFRSF11A	1.2005	0.149534055823453	9.88515750783785e-16	3.98334368295693e-15	TNF receptor superfamily member 11a
ENSG00000108375	RNF43	1.19976	0.131194229143312	5.96625545328473e-20	3.13717297412204e-19	ring finger protein 43
ENSG00000135919	SERPINE2	1.19795	0.166650936240984	6.55656699891095e-13	2.19477208300159e-12	serpin family E member 2
ENSG00000185697	MYBL1	1.19662	0.149618462825384	1.26651218194356e-15	5.07709562799395e-15	MYB proto-oncogene like 1
ENSG00000138161	CUZD1	1.19378	0.165434959438084	5.35249750816625e-13	1.80200396211378e-12	CUB and zona pellucida like domains 1
ENSG00000108984	MAP2K6	1.19378	0.17579000651065	1.1139804283643e-11	3.40521969878392e-11	mitogen-activated protein kinase kinase 6
ENSG00000143443	C1orf56	1.19019	0.109213767980136	1.1804084188591e-27	9.7678078650603e-27	chromosome 1 open reading frame 56
ENSG00000125337	KIF25	1.1889	0.206118593730991	8.02043568721709e-09	1.95959064455642e-08	kinesin family member 25
ENSG00000182325	FBXL6	1.18545	0.109673722151859	3.12507762243362e-27	2.52761390636035e-26	F-box and leucine rich repeat protein 6
ENSG00000182054	IDH2	1.18095	0.113262359802457	1.87250277228513e-25	1.37724522676075e-24	isocitrate dehydrogenase (NADP(+)) 2
ENSG00000169884	WNT10B	1.17604	0.190779963708347	7.07645790577745e-10	1.88111875391192e-09	Wnt family member 10B
ENSG00000151208	DLG5	1.1733	0.105231581406239	7.18727557835468e-29	6.39893304763986e-28	discs large MAGUK scaffold protein 5
ENSG00000149269	PAK1	1.16939	0.0795639010256197	6.68661009822375e-49	1.62669248526888e-47	p21 (RAC1) activated kinase 1
ENSG00000157227	MMP14	1.16708	0.134584177214458	4.25573059733808e-18	1.99803144140624e-17	matrix metallopeptidase 14
ENSG00000079616	KIF22	1.16685	0.0884046754043896	8.89003062112509e-40	1.38059333983774e-38	kinesin family member 22
ENSG00000128886	ELL3	1.16584	0.134595132480834	4.64367276497595e-18	2.17716171404511e-17	elongation factor for RNA polymerase II 3
ENSG00000170075	GPR37L1	1.16579	0.196721732783407	3.1021385333356e-09	7.84414360734154e-09	G protein-coupled receptor 37 like 1
ENSG00000198363	ASPH	1.16494	0.163389529632034	1.00510190771598e-12	3.31492590006017e-12	aspartate beta-hydroxylase
ENSG00000138376	BARD1	1.15929	0.0995554775601309	2.44379988472615e-31	2.48100400237422e-30	BRCA1 associated RING domain 1
ENSG00000137310	TCF19	1.15692	0.110854331069067	1.69168472827667e-25	1.24586828949089e-24	transcription factor 19
ENSG00000204991	SPIRE2	1.15599	0.138168123801611	5.93387006104784e-17	2.5787237512936e-16	spire type actin nucleation factor 2
ENSG00000111057	KRT18	1.15209	0.127195120454494	1.33313789176239e-19	6.8738659337233e-19	keratin 18
ENSG00000166407	LMO1	1.15076	0.318282411826274	0.000299715425017956	0.000496895856725197	LIM domain only 1
ENSG00000075886	TUBA3D	1.15049	0.156420496350521	1.90785388372621e-13	6.6008250849978e-13	tubulin alpha 3d
ENSG00000131462	TUBG1	1.15043	0.0979779945829392	7.78456237750035e-32	8.08652921376869e-31	tubulin gamma 1
ENSG00000081181	ARG2	1.1504	0.169177086415476	1.04635288673817e-11	3.20310186120298e-11	arginase 2
ENSG00000178295	GEN1	1.15007	0.102580941643968	3.5883750789131e-29	3.23200838013333e-28	GEN1 Holliday junction 5' flap endonuclease
ENSG00000116761	CTH	1.14925	0.138941315385362	1.32273755695167e-16	5.64445474428184e-16	cystathionine gamma-lyase
ENSG00000116661	FBXO2	1.14152	0.197010390217844	6.86442691999957e-09	1.68879600368334e-08	F-box protein 2
ENSG00000113758	DBN1	1.14093	0.11184626335068	1.96504251652018e-24	1.36389991809901e-23	drebrin 1
ENSG00000205078	SYCE1L	1.138	0.16281232605416	2.75541886741496e-12	8.8041897482885e-12	synaptonemal complex central element protein 1 like
ENSG00000092470	WDR76	1.13432	0.110755673885921	1.29026693045189e-24	9.05529886600678e-24	WD repeat domain 76
ENSG00000158435	CNOT11	1.13354	0.0643354311302558	1.75243276273982e-69	1.00337101449127e-67	CCR4-NOT transcription complex subunit 11
ENSG00000136122	BORA	1.12876	0.106713712239333	3.78980875058429e-26	2.88218684274087e-25	BORA aurora kinase A activator
ENSG00000049247	UTS2	1.12852	0.265312400974186	2.10418273868452e-05	3.89269228365213e-05	urotensin 2
ENSG00000130826	DKC1	1.12618	0.0762603863808088	2.37344621702396e-49	5.9006510117679e-48	dyskerin pseudouridine synthase 1
ENSG00000117215	PLA2G2D	1.12548	0.245588590943614	4.58853420451971e-06	8.94304001694644e-06	phospholipase A2 group IID
ENSG00000149922	TBX6	1.1235	0.149824085910972	6.44119282923024e-14	2.2972416959115e-13	T-box transcription factor 6
ENSG00000104413	ESRP1	1.12212	0.090068262051501	1.25588466380369e-35	1.58783038721054e-34	epithelial splicing regulatory protein 1
ENSG00000139618	BRCA2	1.12198	0.133766834898077	4.96165617165901e-17	2.16563047225517e-16	BRCA2 DNA repair associated
ENSG00000253729	PRKDC	1.11558	0.106651338080608	1.31744303489681e-25	9.73202380904439e-25	protein kinase, DNA-activated, catalytic subunit
ENSG00000137267	TUBB2A	1.11478	0.147553631794178	4.18647659115233e-14	1.51084538269409e-13	tubulin beta 2A class IIa
ENSG00000105639	JAK3	1.11422	0.114021879871802	1.48458013588209e-22	9.25413680743217e-22	Janus kinase 3
ENSG00000106483	SFRP4	1.11417	0.198077618130199	1.85602371077697e-08	4.41175331307834e-08	secreted frizzled related protein 4
ENSG00000188611	ASAH2	1.1104	0.146086320578359	2.93949418353111e-14	1.07151336743722e-13	N-acylsphingosine amidohydrolase 2
ENSG00000132646	PCNA	1.10596	0.104009966763809	2.08900486073065e-26	1.60885541923572e-25	proliferating cell nuclear antigen
ENSG00000095739	BAMBI	1.10486	0.229760110463781	1.51878805734065e-06	3.08418807201788e-06	BMP and activin membrane bound inhibitor
ENSG00000136108	CKAP2	1.10445	0.107664963499129	1.08652736003703e-24	7.66973754978403e-24	cytoskeleton associated protein 2
ENSG00000185885	IFITM1	1.10222	0.156724930020735	2.02421245964446e-12	6.53163811693626e-12	interferon induced transmembrane protein 1
ENSG00000172724	CCL19	1.10152	0.226096637985971	1.10532561797319e-06	2.27252595014316e-06	C-C motif chemokine ligand 19
ENSG00000163938	GNL3	1.09801	0.0763560278918118	6.88989038586951e-47	1.50788398985471e-45	G protein nucleolar 3
ENSG00000154438	ASZ1	1.09755	0.373700546597388	0.00331419329777637	0.00490964866527461	ankyrin repeat, SAM and basic leucine zipper domain containing 1
ENSG00000106003	LFNG	1.09457	0.154247884406075	1.28243599614508e-12	4.19300598239705e-12	LFNG O-fucosylpeptide 3-beta-N-acetylglucosaminyltransferase
ENSG00000110811	P3H3	1.09328	0.148747949920832	1.98420351735683e-13	6.8552175564106e-13	prolyl 3-hydroxylase 3
ENSG00000258429	PDF	1.09189	0.107836799603682	4.26341870231695e-24	2.90346155518221e-23	peptide deformylase, mitochondrial
ENSG00000108187	PBLD	1.08992	0.159790333048849	9.04436618979254e-12	2.78017800176106e-11	phenazine biosynthesis like protein domain containing
ENSG00000249915	PDCD6	1.08773	0.0901468605527217	1.59298297059479e-33	1.80711643862338e-32	programmed cell death 6
ENSG00000171916	LGALS9C	1.08768	0.283943652344176	0.000127827782011331	0.000219500296183246	galectin 9C
ENSG00000076554	TPD52	1.08755	0.121557614325028	3.65954972430834e-19	1.83517083638641e-18	tumor protein D52
ENSG00000163485	ADORA1	1.08668	0.228508154677449	1.97894417310085e-06	3.9777713550331e-06	adenosine A1 receptor
ENSG00000111641	NOP2	1.08502	0.0954189594828915	5.82095689238049e-30	5.49918733082946e-29	NOP2 nucleolar protein
ENSG00000198797	BRINP2	1.08393	0.31107010330747	0.000493006883314345	0.000797752597845698	BMP/retinoic acid inducible neural specific 2
ENSG00000174442	ZWILCH	1.08262	0.0905234255889179	5.78668512388572e-33	6.41059156558154e-32	zwilch kinetochore protein
ENSG00000136270	TBRG4	1.08005	0.0829846072191772	1.00474040447511e-38	1.46783596031781e-37	transforming growth factor beta regulator 4
ENSG00000117139	KDM5B	1.07488	0.0763994883475351	5.87561073806449e-45	1.18522847687766e-43	lysine demethylase 5B
ENSG00000164078	MST1R	1.0679	0.131279482006381	4.13396425838377e-16	1.7083368703236e-15	macrophage stimulating 1 receptor
ENSG00000180900	SCRIB	1.06722	0.112928880579326	3.37575903978924e-21	1.92053470965594e-20	scribble planar cell polarity protein
ENSG00000132698	RAB25	1.0575	0.117093508645046	1.69713640389974e-19	8.69009471493978e-19	RAB25, member RAS oncogene family
ENSG00000128944	KNSTRN	1.05714	0.115201645821218	4.45658036117903e-20	2.35940688175123e-19	kinetochore localized astrin (SPAG5) binding protein
ENSG00000130695	CEP85	1.05642	0.0862114591296155	1.6025945323831e-34	1.92051585786995e-33	centrosomal protein 85
ENSG00000008196	TFAP2B	1.05597	0.472627254902493	0.0254668352770397	0.0339817587795088	transcription factor AP-2 beta
ENSG00000122565	CBX3	1.05566	0.0763768322186124	1.88652615435354e-43	3.50988810227374e-42	chromobox 3
ENSG00000123975	CKS2	1.04866	0.145923847905488	6.65414425347887e-13	2.22568298643604e-12	CDC28 protein kinase regulatory subunit 2
ENSG00000197774	EME2	1.04746	0.133967144643945	5.33214995834523e-15	2.04911209133696e-14	essential meiotic structure-specific endonuclease subunit 2
ENSG00000106305	AIMP2	1.0466	0.089364502255313	1.1119909047811e-31	1.14325304327707e-30	aminoacyl tRNA synthetase complex interacting multifunctional protein 2
ENSG00000073282	TP63	1.04191	0.271877806727418	0.000126955636645084	0.000218134849060287	tumor protein p63
ENSG00000160469	BRSK1	1.03912	0.156071122008295	2.77583182476231e-11	8.21922691626033e-11	BR serine/threonine kinase 1
ENSG00000163599	CTLA4	1.03329	0.16074612111555	1.29212104079733e-10	3.63662997331325e-10	cytotoxic T-lymphocyte associated protein 4
ENSG00000127824	TUBA4A	1.03123	0.125269078513502	1.83942615933076e-16	7.77902060169601e-16	tubulin alpha 4a
ENSG00000221978	CCNL2	1.03058	0.122058145613971	3.08427462972869e-17	1.3647694529934e-16	cyclin L2
ENSG00000041515	MYO16	1.02954	0.237039650176763	1.40356208882181e-05	2.63526259472396e-05	myosin XVI
ENSG00000149636	DSN1	1.02893	0.0913097322889198	1.87651016075504e-29	1.71929177174782e-28	DSN1 component of MIS12 kinetochore complex
ENSG00000010292	NCAPD2	1.02724	0.109027759418399	4.43462335678543e-21	2.50867498942569e-20	non-SMC condensin I complex subunit D2
ENSG00000165704	HPRT1	1.02519	0.101266106147528	4.33480522713102e-24	2.94735557326521e-23	hypoxanthine phosphoribosyltransferase 1
ENSG00000117632	STMN1	1.02478	0.138538102303076	1.39171813976842e-13	4.86357726402837e-13	stathmin 1
ENSG00000037474	NSUN2	1.02387	0.0842175584262222	5.23573685580624e-34	6.08153724269024e-33	NOP2/Sun RNA methyltransferase 2
ENSG00000164695	CHMP4C	1.02346	0.111387205718351	3.98991449912391e-20	2.1169577553074e-19	charged multivesicular body protein 4C
ENSG00000155380	SLC16A1	1.02265	0.202077793821947	4.17785279954356e-07	8.86835436977134e-07	solute carrier family 16 member 1
ENSG00000167642	SPINT2	1.0223	0.108914841859107	6.21940287120585e-21	3.47554866332092e-20	serine peptidase inhibitor, Kunitz type 2
ENSG00000116649	SRM	1.02189	0.0972021230166348	7.52479426918296e-26	5.61963665118385e-25	spermidine synthase
ENSG00000058804	NDC1	1.02146	0.0936697475573953	1.09173251235709e-27	9.06932651325464e-27	NDC1 transmembrane nucleoporin
ENSG00000167670	CHAF1A	1.01934	0.096546790469649	4.66318839588736e-26	3.53218345978016e-25	chromatin assembly factor 1 subunit A
ENSG00000182871	COL18A1	1.019	0.137588603363191	1.30056026946984e-13	4.55530945053237e-13	collagen type XVIII alpha 1 chain
ENSG00000105707	HPN	1.01672	0.191429387803761	1.08909249547825e-07	2.43460206199654e-07	hepsin
ENSG00000167393	PPP2R3B	1.01517	0.10821335172819	6.52345950242806e-21	3.6442650735476e-20	protein phosphatase 2 regulatory subunit B''beta
ENSG00000169220	RGS14	1.01449	0.102717499204545	5.26320305990007e-23	3.37484042358977e-22	regulator of G protein signaling 14
ENSG00000138442	WDR12	1.00837	0.0771507416715932	4.88004491766644e-39	7.24761256112819e-38	WD repeat domain 12
ENSG00000258366	RTEL1	1.00763	0.112279641800962	2.85080914765368e-19	1.43851660403118e-18	regulator of telomere elongation helicase 1
ENSG00000170298	LGALS9B	1.00566	0.324655300899992	0.00195069972772065	0.00297157116096834	galectin 9B
ENSG00000269964	MEI4	1.00405	0.374007509226239	0.00726244879290718	0.0103293694984432	meiotic double-stranded break formation protein 4
ENSG00000121957	GPSM2	1.0016	0.108857886617182	3.54633230593838e-20	1.88867462770066e-19	G protein signaling modulator 2
ENSG00000243678	NME2	1.00117	0.11893715323599	3.8414679869283e-17	1.69102156659891e-16	NME/NM23 nucleoside diphosphate kinase 2
ENSG00000108465	CDK5RAP3	1.00055	0.100227776187235	1.81369128366821e-23	1.19310716745756e-22	CDK5 regulatory subunit associated protein 3
ENSG00000174697	LEP	0.999603	0.318590297475604	0.00170347382080491	0.00261039671287622	leptin
ENSG00000110148	CCKBR	0.99914	0.376964623971444	0.00803755359220823	0.0113803995699834	cholecystokinin B receptor
ENSG00000039068	CDH1	0.995031	0.101921593791917	1.62740475801851e-22	1.01184708994899e-21	cadherin 1
ENSG00000105767	CADM4	0.99269	0.134044270242732	1.30473251534628e-13	4.56804126486792e-13	cell adhesion molecule 4
ENSG00000117707	PROX1	0.991755	0.233413353631102	2.14802301776863e-05	3.96818374982678e-05	prospero homeobox 1
ENSG00000177595	PIDD1	0.990172	0.116664953340516	2.11474764532783e-17	9.48846535852238e-17	p53-induced death domain protein 1
ENSG00000259207	ITGB3	0.989306	0.210633962572719	2.64264364446898e-06	5.26084701172969e-06	integrin subunit beta 3
ENSG00000086232	EIF2AK1	0.987621	0.0675649004193728	2.17656153846781e-48	5.12637520244393e-47	eukaryotic translation initiation factor 2 alpha kinase 1
ENSG00000167553	TUBA1C	0.984175	0.106787627046167	3.0785000234615e-20	1.64881552437678e-19	tubulin alpha 1c
ENSG00000179041	RRS1	0.983145	0.110867566473825	7.46446633878253e-19	3.65801873461086e-18	ribosome biogenesis regulator 1 homolog
ENSG00000139146	SINHCAF	0.981196	0.116201010350964	3.06779243229291e-17	1.35782952397556e-16	SIN3-HDAC complex associated factor
ENSG00000179051	RCC2	0.980433	0.0784433058890091	7.59605399503308e-36	9.72802363607938e-35	regulator of chromosome condensation 2
ENSG00000177084	POLE	0.977109	0.0974135076087298	1.11914931537938e-23	7.43784409348911e-23	DNA polymerase epsilon, catalytic subunit
ENSG00000171792	RHNO1	0.976863	0.0750617266400088	1.01693286652162e-38	1.48437282362233e-37	RAD9-HUS1-RAD1 interacting nuclear orphan 1
ENSG00000117385	P3H1	0.975309	0.0862868033799601	1.26656056548437e-29	1.17372547226495e-28	prolyl 3-hydroxylase 1
ENSG00000250067	YJEFN3	0.975283	0.182692312535705	9.37745635923899e-08	2.10872890750345e-07	YjeF N-terminal domain containing 3
ENSG00000102096	PIM2	0.973274	0.13480589051858	5.20563357155456e-13	1.75429645034255e-12	Pim-2 proto-oncogene, serine/threonine kinase
ENSG00000100206	DMC1	0.970697	0.16484841636819	3.8989715377369e-09	9.76897171050774e-09	DNA meiotic recombinase 1
ENSG00000134259	NGF	0.968464	0.258608510323892	0.000180464076567286	0.000305504392436704	nerve growth factor
ENSG00000107831	FGF8	0.968064	0.291575968052296	0.000899819820838304	0.00142312463293856	fibroblast growth factor 8
ENSG00000133302	SLF1	0.967351	0.130419161929276	1.19578485822422e-13	4.19350825203194e-13	SMC5-SMC6 complex localization factor 1
ENSG00000071564	TCF3	0.966268	0.0850597058256474	6.62332065034074e-30	6.23295891859681e-29	transcription factor 3
ENSG00000109062	SLC9A3R1	0.966053	0.124181112308861	7.28751258091899e-15	2.77607866125733e-14	SLC9A3 regulator 1
ENSG00000137331	IER3	0.964605	0.152822950213874	2.75604111502666e-10	7.55910954210134e-10	immediate early response 3
ENSG00000187531	SIRT7	0.962867	0.084473650953225	4.25722922683474e-30	4.04276261452226e-29	sirtuin 7
ENSG00000168061	SAC3D1	0.961756	0.105230945554127	6.27541902523408e-20	3.29057972630606e-19	SAC3 domain containing 1
ENSG00000179222	MAGED1	0.960989	0.0898705571160929	1.09723312762053e-26	8.61462932915358e-26	MAGE family member D1
ENSG00000104290	FZD3	0.960715	0.137786983989323	3.11440737557397e-12	9.91027272111439e-12	frizzled class receptor 3
ENSG00000127922	SEM1	0.960595	0.0931616878977922	6.28119396630873e-25	4.49733487987705e-24	SEM1 26S proteasome complex subunit
ENSG00000151503	NCAPD3	0.958213	0.0933544090408025	1.02111561196011e-24	7.21998793404646e-24	non-SMC condensin II complex subunit D3
ENSG00000203907	OOEP	0.956467	0.341687131601143	0.00512218107532936	0.00742247031836181	oocyte expressed protein
ENSG00000168411	RFWD3	0.955733	0.072590970995374	1.3769059842629e-39	2.1170240743572e-38	ring finger and WD repeat domain 3
ENSG00000135446	CDK4	0.954484	0.116285247575457	2.24673484990059e-16	9.45452267323919e-16	cyclin dependent kinase 4
ENSG00000169245	CXCL10	0.949787	0.214259248809049	9.29798128195799e-06	1.76938419538603e-05	C-X-C motif chemokine ligand 10
ENSG00000278195	SSTR3	0.949683	0.197857910530176	1.58806512610573e-06	3.21804838072538e-06	somatostatin receptor 3
ENSG00000064102	INTS13	0.949385	0.0946123123738972	1.07525465311551e-23	7.15644046036368e-23	integrator complex subunit 13
ENSG00000160683	CXCR5	0.942768	0.240556769763732	8.88773768359343e-05	0.000155058971282965	C-X-C motif chemokine receptor 5
ENSG00000138448	ITGAV	0.940245	0.116338852315456	6.37370473367113e-16	2.60102829364237e-15	integrin subunit alpha V
ENSG00000095002	MSH2	0.938169	0.0887454444155193	4.04132629116657e-26	3.06661104780399e-25	mutS homolog 2
ENSG00000111816	FRK	0.937663	0.115404398647649	4.47298706939785e-16	1.84395503309359e-15	fyn related Src family tyrosine kinase
ENSG00000100304	TTLL12	0.936875	0.106101607093581	1.04696862799811e-18	5.0896802513173e-18	tubulin tyrosine ligase like 12
ENSG00000114993	RTKN	0.936331	0.0814310541349974	1.34305384884998e-30	1.30955451259713e-29	rhotekin
ENSG00000139579	NABP2	0.935985	0.0840072680784483	7.85887453293232e-29	6.96405218512319e-28	nucleic acid binding protein 2
ENSG00000172572	PDE3A	0.933993	0.229770226069399	4.80531408314283e-05	8.60694817609477e-05	phosphodiesterase 3A
ENSG00000099901	RANBP1	0.933163	0.0921707328744102	4.31105403205256e-24	2.93237895260215e-23	RAN binding protein 1
ENSG00000141736	ERBB2	0.933122	0.121150135989179	1.33749560064395e-14	4.98883805416765e-14	erb-b2 receptor tyrosine kinase 2
ENSG00000180616	SSTR2	0.931421	0.167130957041439	2.50384310671551e-08	5.89068235053918e-08	somatostatin receptor 2
ENSG00000111445	RFC5	0.929344	0.089397630591286	2.59592634129655e-25	1.89539405039707e-24	replication factor C subunit 5
ENSG00000129682	FGF13	0.927487	0.187985907620593	8.06412085872295e-07	1.67477253544924e-06	fibroblast growth factor 13
ENSG00000175793	SFN	0.926825	0.160640057619197	7.94703084769287e-09	1.94277256418944e-08	stratifin
ENSG00000073536	NLE1	0.925384	0.0781942356785462	2.59092752529156e-32	2.77447875110724e-31	notchless homolog 1
ENSG00000146143	PRIM2	0.917218	0.0847021000218249	2.5156516789712e-27	2.04584681018198e-26	DNA primase subunit 2
ENSG00000182195	LDOC1	0.914452	0.167510985160054	4.78668873417859e-08	1.10265025636287e-07	LDOC1 regulator of NFKB signaling
ENSG00000119772	DNMT3A	0.912813	0.0881652138027909	4.03705763239695e-25	2.91879953396727e-24	DNA methyltransferase 3 alpha
ENSG00000133119	RFC3	0.912536	0.107990171282608	2.90853477654075e-17	1.28935437630541e-16	replication factor C subunit 3
ENSG00000116670	MAD2L2	0.911656	0.106514874298102	1.13897946991295e-17	5.21074680814361e-17	mitotic arrest deficient 2 like 2
ENSG00000163348	PYGO2	0.911298	0.0696938533655949	4.53205229935239e-39	6.74847192210922e-38	pygopus family PHD finger 2
ENSG00000167077	MEI1	0.910627	0.158425032215422	9.03061594721595e-09	2.19756188011458e-08	meiotic double-stranded break formation protein 1
ENSG00000228716	DHFR	0.910537	0.0921267363566094	4.90738684524464e-23	3.15024965282692e-22	dihydrofolate reductase
ENSG00000105185	PDCD5	0.910044	0.096348414451947	3.54230571743016e-21	2.01326566593917e-20	programmed cell death 5
ENSG00000140939	NOL3	0.908559	0.10746308391582	2.80006756776989e-17	1.24321537832708e-16	nucleolar protein 3
ENSG00000178966	RMI1	0.905989	0.0820573051377511	2.42517603454865e-28	2.08810726417721e-27	RecQ mediated genome instability 1
ENSG00000241563	CORT	0.905713	0.160345678808698	1.61852235119576e-08	3.86070593099787e-08	cortistatin
ENSG00000163347	CLDN1	0.902461	0.194776338440931	3.59847616930838e-06	7.07750257449561e-06	claudin 1
ENSG00000232119	MCTS1	0.902367	0.0752122169911018	3.65723100115388e-33	4.09422074882303e-32	MCTS1 re-initiation and release factor
ENSG00000185513	L3MBTL1	0.901695	0.137708248515511	5.83664596047298e-11	1.68423832611307e-10	L3MBTL histone methyl-lysine binding protein 1
ENSG00000072864	NDE1	0.899982	0.0888431487416903	4.06591782442832e-24	2.77229080210119e-23	nudE neurodevelopment protein 1
ENSG00000091831	ESR1	0.899021	0.212671055906041	2.36528367736069e-05	4.35252125673829e-05	estrogen receptor 1
ENSG00000080839	RBL1	0.898615	0.0990435630160154	1.15863235150974e-19	5.98861493538696e-19	RB transcriptional corepressor like 1
ENSG00000112118	MCM3	0.897333	0.0896019265892965	1.31409814769261e-23	8.70519633872726e-23	minichromosome maintenance complex component 3
ENSG00000189058	APOD	0.894887	0.247006728889619	0.000291288983696704	0.000483397010614078	apolipoprotein D
ENSG00000141577	CEP131	0.892324	0.109045892675764	2.76827669850538e-16	1.15662273361386e-15	centrosomal protein 131
ENSG00000101144	BMP7	0.890992	0.271963564107619	0.00105234588839549	0.001651300344391	bone morphogenetic protein 7
ENSG00000226979	LTA	0.89072	0.167257685334016	1.00712354169009e-07	2.25908664113442e-07	lymphotoxin alpha
ENSG00000175505	CLCF1	0.888947	0.155900981345616	1.18413338902225e-08	2.85215131449338e-08	cardiotrophin like cytokine factor 1
ENSG00000146215	CRIP3	0.887763	0.211947849158062	2.80689890302626e-05	5.13350353258351e-05	cysteine rich protein 3
ENSG00000198087	CD2AP	0.886977	0.0897123919754453	4.74506128489903e-23	3.0506528222952e-22	CD2 associated protein
ENSG00000141198	TOM1L1	0.883654	0.0886378777033802	2.07780416695705e-23	1.36158226817359e-22	target of myb1 like 1 membrane trafficking protein
ENSG00000125850	OVOL2	0.883411	0.115081571322455	1.63638244417008e-14	6.05717968287162e-14	ovo like zinc finger 2
ENSG00000058085	LAMC2	0.88192	0.205699537549191	1.80763030923058e-05	3.36420634874313e-05	laminin subunit gamma 2
ENSG00000112053	SLC26A8	0.881594	0.190520837466809	3.70493685529713e-06	7.28183671108735e-06	solute carrier family 26 member 8
ENSG00000196839	ADA	0.881156	0.128267840364013	6.43583913576764e-12	2.00112350527937e-11	adenosine deaminase
ENSG00000159377	PSMB4	0.880753	0.0883361769340664	2.05271590401788e-23	1.34617948121188e-22	proteasome 20S subunit beta 4
ENSG00000146904	EPHA1	0.880364	0.121915273950863	5.15626699649681e-13	1.73800436621265e-12	EPH receptor A1
ENSG00000198056	PRIM1	0.877735	0.11884448221716	1.51795615566578e-13	5.29060144027394e-13	DNA primase subunit 1
ENSG00000135722	FBXL8	0.876055	0.1214620431867	5.4901602457529e-13	1.84652244816116e-12	F-box and leucine rich repeat protein 8
ENSG00000143493	INTS7	0.871166	0.0721950908850972	1.58116440140226e-33	1.79490658516992e-32	integrator complex subunit 7
ENSG00000105486	LIG1	0.870773	0.0835146379904143	1.87505362264683e-25	1.37852515577645e-24	DNA ligase 1
ENSG00000145623	OSMR	0.86998	0.126995900455026	7.36137613000631e-12	2.28098034057502e-11	oncostatin M receptor
ENSG00000128602	SMO	0.868729	0.160378465659978	6.06949028003867e-08	1.38796163152414e-07	smoothened, frizzled class receptor
ENSG00000164104	HMGB2	0.867802	0.111344263317146	6.49917013517713e-15	2.48747216179804e-14	high mobility group box 2
ENSG00000189431	RASSF10	0.866596	0.211201664741795	4.07528282803568e-05	7.34423320164759e-05	Ras association domain family member 10
ENSG00000175087	PDIK1L	0.866438	0.0848963552799699	1.8672350188081e-24	1.29813293110514e-23	PDLIM1 interacting kinase 1 like
ENSG00000173213	TUBB8B	0.866425	0.203449653714052	2.0564775309092e-05	3.80858205326846e-05	tubulin beta 8B
ENSG00000112029	FBXO5	0.863866	0.109291984734343	2.69655786288235e-15	1.05680955193165e-14	F-box protein 5
ENSG00000169689	CENPX	0.863658	0.122696001213948	1.93615868506119e-12	6.25225568542832e-12	centromere protein X
ENSG00000257315	ZBED6	0.863507	0.188547566916552	4.65455222033849e-06	9.06859080051053e-06	zinc finger BED-type containing 6
ENSG00000249115	HAUS5	0.863485	0.10162754114225	1.95288439518299e-17	8.78075069806629e-17	HAUS augmin like complex subunit 5
ENSG00000166140	ZFYVE19	0.863093	0.0877828835896212	8.18623514621673e-23	5.18461559260393e-22	zinc finger FYVE-type containing 19
ENSG00000115107	STEAP3	0.861325	0.126843229136496	1.117725821899e-11	3.4154407190283e-11	STEAP3 metalloreductase
ENSG00000159352	PSMD4	0.860305	0.0833191559351515	5.40844952378897e-25	3.88553798698908e-24	proteasome 26S subunit, non-ATPase 4
ENSG00000160691	SHC1	0.858511	0.0953860755995655	2.24937691525184e-19	1.1428340138589e-18	SHC adaptor protein 1
ENSG00000134363	FST	0.858348	0.260521668125915	0.000985171290321282	0.00155118868443643	follistatin
ENSG00000102030	NAA10	0.857426	0.0948958762028831	1.63337275631419e-19	8.3711584451847e-19	N-alpha-acetyltransferase 10, NatA catalytic subunit
ENSG00000069696	DRD4	0.853205	0.186600621130974	4.82270127326567e-06	9.38544691598566e-06	dopamine receptor D4
ENSG00000178199	ZC3H12D	0.847801	0.142087533702011	2.42022864358195e-09	6.17308955813875e-09	zinc finger CCCH-type containing 12D
ENSG00000083307	GRHL2	0.84613	0.0947698900379704	4.32759545908641e-19	2.1580868264447e-18	grainyhead like transcription factor 2
ENSG00000148335	NTMT1	0.844528	0.086932843776505	2.60962801229548e-22	1.59399914932459e-21	N-terminal Xaa-Pro-Lys N-methyltransferase 1
ENSG00000166145	SPINT1	0.840562	0.101940599455584	1.6432075552452e-16	6.96305618662961e-16	serine peptidase inhibitor, Kunitz type 1
ENSG00000065361	ERBB3	0.839742	0.117858478708129	1.04075810317568e-12	3.4272059536217e-12	erb-b2 receptor tyrosine kinase 3
ENSG00000277791	PSMB3	0.839344	0.101244717915043	1.13012269913705e-16	4.84440042823935e-16	proteasome 20S subunit beta 3
ENSG00000116819	TFAP2E	0.838604	0.168609228322324	6.57016192263714e-07	1.37474595169736e-06	transcription factor AP-2 epsilon
ENSG00000101306	MYLK2	0.836938	0.166859356133699	5.28055334474326e-07	1.1138155498308e-06	myosin light chain kinase 2
ENSG00000140961	OSGIN1	0.835641	0.213095819279929	8.80238820838546e-05	0.000153648749213298	oxidative stress induced growth inhibitor 1
ENSG00000173801	JUP	0.835402	0.109805223046735	2.78298497347822e-14	1.01598667827388e-13	junction plakoglobin
ENSG00000141552	ANAPC11	0.83366	0.108106262512629	1.24359317008392e-14	4.6621035840558e-14	anaphase promoting complex subunit 11
ENSG00000135083	CCNJL	0.833334	0.141941685013937	4.33281139050856e-09	1.08208925973855e-08	cyclin J like
ENSG00000113356	POLR3G	0.833142	0.137192655475146	1.25706867554252e-09	3.27658688344582e-09	RNA polymerase III subunit G
ENSG00000108469	RECQL5	0.832367	0.0803736836593695	3.92198111859433e-25	2.83801229454028e-24	RecQ like helicase 5
ENSG00000138795	LEF1	0.827552	0.122506335061877	1.42657611396548e-11	4.32268831396705e-11	lymphoid enhancer binding factor 1
ENSG00000115233	PSMD14	0.823642	0.0843342416550324	1.56934568169217e-22	9.77177712089905e-22	proteasome 26S subunit, non-ATPase 14
ENSG00000110172	CHORDC1	0.822746	0.100724161461201	3.12732639787252e-16	1.3053555570894e-15	cysteine and histidine rich domain containing 1
ENSG00000137440	FGFBP1	0.822165	0.285959879063128	0.00403892086073222	0.00592340226276424	fibroblast growth factor binding protein 1
ENSG00000253368	TRNP1	0.82032	0.211357889541397	0.000103947185576061	0.000180240837230643	TMF1 regulated nuclear protein 1
ENSG00000164815	ORC5	0.820187	0.0804850305942543	2.1852848697474e-24	1.51121468930682e-23	origin recognition complex subunit 5
ENSG00000044090	CUL7	0.818678	0.081352951430147	8.0274421132758e-24	5.37639437322785e-23	cullin 7
ENSG00000163781	TOPBP1	0.818	0.0908085765569895	2.09920354443541e-19	1.06845125031799e-18	DNA topoisomerase II binding protein 1
ENSG00000214517	PPME1	0.816475	0.0699834370724424	1.88626280357979e-31	1.92532406811971e-30	protein phosphatase methylesterase 1
ENSG00000100721	TCL1A	0.815604	0.25034790406261	0.0011224661023024	0.00175711461563586	TCL1 family AKT coactivator A
ENSG00000166004	CEP295	0.814899	0.10718152468547	2.89378607900177e-14	1.05553050779548e-13	centrosomal protein 295
ENSG00000182621	PLCB1	0.81315	0.153488085042635	1.17203579156962e-07	2.61143456965952e-07	phospholipase C beta 1
ENSG00000183779	ZNF703	0.81123	0.176078034096584	4.08096005607611e-06	7.98581424091763e-06	zinc finger protein 703
ENSG00000113302	IL12B	0.81087	0.18311956521497	9.50711216991813e-06	1.80715898110281e-05	interleukin 12B
ENSG00000049541	RFC2	0.810345	0.0896803286968194	1.62624705851512e-19	8.33715141092845e-19	replication factor C subunit 2
ENSG00000204580	DDR1	0.8061	0.0944946950984587	1.45538143543443e-17	6.60671684718698e-17	discoidin domain receptor tyrosine kinase 1
ENSG00000005156	LIG3	0.804219	0.071968831435497	5.43243442065509e-29	4.85691626305151e-28	DNA ligase 3
ENSG00000171793	CTPS1	0.803623	0.101287091716596	2.12001174090379e-15	8.37222472226402e-15	CTP synthase 1
ENSG00000165689	ENTR1	0.802042	0.0692824474700388	5.4270576619517e-31	5.42227470866561e-30	endosome associated trafficking regulator 1
ENSG00000111845	PAK1IP1	0.79983	0.0931481716433541	8.95451168345725e-18	4.12436270794124e-17	PAK1 interacting protein 1
ENSG00000120708	TGFBI	0.799397	0.184717554890633	1.50692596739361e-05	2.82403306981797e-05	transforming growth factor beta induced
ENSG00000125995	ROMO1	0.798567	0.123021408729779	8.51052534039322e-11	2.42699116909922e-10	reactive oxygen species modulator 1
ENSG00000169992	NLGN2	0.797303	0.113840933150894	2.49368678195359e-12	7.99041713343146e-12	neuroligin 2
ENSG00000120800	UTP20	0.795784	0.113451993807081	2.31130865560383e-12	7.42421679043127e-12	UTP20 small subunit processome component
ENSG00000174788	PCP2	0.791412	0.201757066343038	8.75984213432004e-05	0.00015292178985126	Purkinje cell protein 2
ENSG00000106628	POLD2	0.791108	0.0881443342721626	2.82994509417374e-19	1.42841247629636e-18	DNA polymerase delta 2, accessory subunit
ENSG00000120539	MASTL	0.790787	0.0934033010733093	2.53151207429835e-17	1.12751081255745e-16	microtubule associated serine/threonine kinase like
ENSG00000197181	PIWIL2	0.790254	0.245497603562815	0.0012864448180396	0.00199780768317474	piwi like RNA-mediated gene silencing 2
ENSG00000175792	RUVBL1	0.79001	0.0852587523833115	1.93208541353133e-20	1.04867898043729e-19	RuvB like AAA ATPase 1
ENSG00000103423	DNAJA3	0.787349	0.0624229556254825	1.78761053363132e-36	2.35828682113271e-35	DnaJ heat shock protein family (Hsp40) member A3
ENSG00000175216	CKAP5	0.787262	0.0792707950049079	3.04255488481138e-23	1.98004767762026e-22	cytoskeleton associated protein 5
ENSG00000124802	EEF1E1	0.786811	0.0910247094758215	5.43119028780693e-18	2.53381044839936e-17	eukaryotic translation elongation factor 1 epsilon 1
ENSG00000261150	EPPK1	0.784908	0.167238181821168	2.68758229446437e-06	5.34717876651065e-06	epiplakin 1
ENSG00000107937	GTPBP4	0.784408	0.0865729221344934	1.29654437396006e-19	6.69201433999762e-19	GTP binding protein 4
ENSG00000001167	NFYA	0.782944	0.0741649550007869	4.72512419961532e-26	3.57750387419673e-25	nuclear transcription factor Y subunit alpha
ENSG00000083093	PALB2	0.782313	0.0620107280450051	1.7287911431309e-36	2.28423414055485e-35	partner and localizer of BRCA2
ENSG00000113810	SMC4	0.781681	0.112373323420812	3.49811786505872e-12	1.10732491242225e-11	structural maintenance of chromosomes 4
ENSG00000170425	ADORA2B	0.780675	0.134065430592019	5.77703229221683e-09	1.43017082732781e-08	adenosine A2b receptor
ENSG00000185290	NUPR2	0.779171	0.349830475753201	0.0259284898934106	0.034573352986548	nuclear protein 2, transcriptional regulator
ENSG00000175279	CENPS	0.778949	0.101441383128967	1.60569974805843e-14	5.9474894828433e-14	centromere protein S
ENSG00000189233	NUGGC	0.778198	0.181209450935166	1.75115451645521e-05	3.26445763564141e-05	nuclear GTPase, germinal center associated
ENSG00000122512	PMS2	0.777709	0.0763575547041701	2.31146392463401e-24	1.59717367080054e-23	PMS1 homolog 2, mismatch repair system component
ENSG00000082458	DLG3	0.777075	0.0738235770026648	6.54862373443769e-26	4.90569808828691e-25	discs large MAGUK scaffold protein 3
ENSG00000048028	USP28	0.776378	0.0836410708359328	1.65924043679149e-20	9.05790806665789e-20	ubiquitin specific peptidase 28
ENSG00000030110	BAK1	0.776241	0.0894137342573267	3.90737561433997e-18	1.84006985106207e-17	BCL2 antagonist/killer 1
ENSG00000175707	KDF1	0.775904	0.0851496668950621	8.07043680263762e-20	4.19815778001997e-19	keratinocyte differentiation factor 1
ENSG00000013275	PSMC4	0.772602	0.0840671659361322	3.91756890348287e-20	2.07987072131521e-19	proteasome 26S subunit, ATPase 4
ENSG00000124006	OBSL1	0.769739	0.154983321453801	6.81384956763024e-07	1.42415820916362e-06	obscurin like cytoskeletal adaptor 1
ENSG00000074181	NOTCH3	0.769417	0.120052305016578	1.46463847135266e-10	4.10045722840828e-10	notch receptor 3
ENSG00000126215	XRCC3	0.768523	0.0987676827983471	7.18865646153175e-15	2.74087675175667e-14	X-ray repair cross complementing 3
ENSG00000182685	BRICD5	0.768306	0.147505314792724	1.90201683846884e-07	4.16211508662496e-07	BRICHOS domain containing 5
ENSG00000014138	POLA2	0.768191	0.0832896990408249	2.88562219075876e-20	1.54794969570513e-19	DNA polymerase alpha 2, accessory subunit
ENSG00000146826	MAP11	0.766196	0.0859150291627371	4.74501930062338e-19	2.35932904114329e-18	microtubule associated protein 11
ENSG00000169857	AVEN	0.765661	0.0867688159414923	1.10298106014489e-18	5.35252587327081e-18	apoptosis and caspase activation inhibitor
ENSG00000104953	TLE6	0.764935	0.144969954942281	1.31668384652785e-07	2.92224077397626e-07	TLE family member 6, subcortical maternal complex member
ENSG00000127418	FGFRL1	0.763539	0.109626990245499	3.28676032932947e-12	1.04313847331556e-11	fibroblast growth factor receptor like 1
ENSG00000215277	RNF212B	0.762802	0.199678852096816	0.000133372778677028	0.000228560324640014	ring finger protein 212B
ENSG00000068796	KIF2A	0.760974	0.0932575616477124	3.35257146666587e-16	1.39458115926255e-15	kinesin family member 2A
ENSG00000116132	PRRX1	0.760606	0.148815541137031	3.20348060470609e-07	6.86690882176063e-07	paired related homeobox 1
ENSG00000163931	TKT	0.760085	0.10923439103933	3.44422998270711e-12	1.09107918882143e-11	transketolase
ENSG00000196950	SLC39A10	0.760017	0.0949439274742348	1.19558401684138e-15	4.80522481833791e-15	solute carrier family 39 member 10
ENSG00000108671	PSMD11	0.758671	0.0748721077085727	3.94784845427155e-24	2.69936320727333e-23	proteasome 26S subunit, non-ATPase 11
ENSG00000123080	CDKN2C	0.758258	0.120048806779361	2.67987996947624e-10	7.35615155463171e-10	cyclin dependent kinase inhibitor 2C
ENSG00000011590	ZBTB32	0.757588	0.146931597090954	2.52204652569992e-07	5.46127609442596e-07	zinc finger and BTB domain containing 32
ENSG00000116478	HDAC1	0.755988	0.0680347733886954	1.09941877569479e-28	9.64188565275392e-28	histone deacetylase 1
ENSG00000173786	CNP	0.755869	0.0652884334822244	5.36590025259374e-31	5.36432297444776e-30	2',3'-cyclic nucleotide 3' phosphodiesterase
ENSG00000157212	PAXIP1	0.7556	0.0728096343605558	3.13081866646112e-25	2.27554684064637e-24	PAX interacting protein 1
ENSG00000106399	RPA3	0.754508	0.095892369599922	3.5955321611537e-15	1.39498116359614e-14	replication protein A3
ENSG00000185515	BRCC3	0.751621	0.0700260398473338	7.08966459875603e-27	5.62837285256052e-26	BRCA1/BRCA2-containing complex subunit 3
ENSG00000204371	EHMT2	0.751515	0.0815955673723098	3.25390406753884e-20	1.73783412903574e-19	euchromatic histone lysine methyltransferase 2
ENSG00000100823	APEX1	0.749224	0.0820923639398486	7.06853347346261e-20	3.69279298667378e-19	apurinic/apyrimidinic endodeoxyribonuclease 1
ENSG00000143543	JTB	0.748256	0.0853127285584792	1.77497830930769e-18	8.5240062552322e-18	jumping translocation breakpoint
ENSG00000163611	SPICE1	0.748072	0.089103394851175	4.63716098488231e-17	2.03181969976613e-16	spindle and centriole associated protein 1
ENSG00000101146	RAE1	0.747311	0.0756341348656794	5.05288312580457e-23	3.24120247281429e-22	ribonucleic acid export 1
ENSG00000198563	DDX39B	0.746119	0.11888608684489	3.47585749893192e-10	9.46771692605114e-10	DExD-box helicase 39B
ENSG00000119408	NEK6	0.744805	0.0773915459561632	6.34094460317854e-22	3.77945190946551e-21	NIMA related kinase 6
ENSG00000217555	CKLF	0.743757	0.111856338020823	2.94658742695089e-11	8.70966785942984e-11	chemokine like factor
ENSG00000128342	LIF	0.743602	0.192916638745504	0.000115954283083632	0.000200020550196506	LIF interleukin 6 family cytokine
ENSG00000184937	WT1	0.743236	0.290174479613771	0.010426832317006	0.014581273318313	WT1 transcription factor
ENSG00000172613	RAD9A	0.742861	0.0933793847754817	1.78701839119542e-15	7.09839937918199e-15	RAD9 checkpoint clamp component A
ENSG00000133895	MEN1	0.742128	0.0753974374932681	7.357666753868e-23	4.67552777090902e-22	menin 1
ENSG00000115415	STAT1	0.741948	0.117221435359701	2.46029824359182e-10	6.77308914234723e-10	signal transducer and activator of transcription 1
ENSG00000106009	BRAT1	0.741613	0.0901338880757149	1.90519568650079e-16	8.04715664405014e-16	BRCA1 associated ATM activator 1
ENSG00000140950	MEAK7	0.741337	0.0905831444147342	2.74457704698028e-16	1.14700252356598e-15	MTOR associated protein, eak-7 homolog
ENSG00000153157	SYCP2L	0.740489	0.246478607633672	0.00266218014635252	0.00399104058791542	synaptonemal complex protein 2 like
ENSG00000184058	TBX1	0.740441	0.209261737526709	0.000402636479571381	0.00065860266786373	T-box transcription factor 1
ENSG00000181885	CLDN7	0.739208	0.111164420579003	2.93724058523168e-11	8.6835494005328e-11	claudin 7
ENSG00000205581	HMGN1	0.736189	0.0645163477363894	3.68954457361124e-30	3.51685568801901e-29	high mobility group nucleosome binding domain 1
ENSG00000186265	BTLA	0.733091	0.178014538872556	3.81918357276752e-05	6.89952370709781e-05	B and T lymphocyte associated
ENSG00000250506	CDK3	0.73234	0.151188595356191	1.27323830627097e-06	2.60139581859159e-06	cyclin dependent kinase 3
ENSG00000164885	CDK5	0.732325	0.09007336891463	4.28155174007903e-16	1.76717930437e-15	cyclin dependent kinase 5
ENSG00000100902	PSMA6	0.731451	0.115564413488545	2.46155282315339e-10	6.77325335885491e-10	proteasome 20S subunit alpha 6
ENSG00000116213	WRAP73	0.730823	0.0648601640676648	1.89510749703399e-29	1.73446194763525e-28	WD repeat containing, antisense to TP73
ENSG00000132780	NASP	0.729531	0.0860198286404274	2.23332233462222e-17	9.98360838597552e-17	nuclear autoantigenic sperm protein
ENSG00000100462	PRMT5	0.728305	0.0851598951571733	1.20755331679686e-17	5.51852839347772e-17	protein arginine methyltransferase 5
ENSG00000130222	GADD45G	0.728037	0.175439322594742	3.32775821101956e-05	6.04578294640894e-05	growth arrest and DNA damage inducible gamma
ENSG00000138035	PNPT1	0.727589	0.0800186961219319	9.65793269092289e-20	5.00708705184284e-19	polyribonucleotide nucleotidyltransferase 1
ENSG00000186654	PRR5	0.724383	0.101122068015451	7.86714221644538e-13	2.61239510624202e-12	proline rich 5
ENSG00000116062	MSH6	0.723951	0.077614409151251	1.08367732748712e-20	5.9811531820573e-20	mutS homolog 6
ENSG00000100804	PSMB5	0.723799	0.0936343346181868	1.07494673262651e-14	4.04502526849166e-14	proteasome 20S subunit beta 5
ENSG00000131470	PSMC3IP	0.721004	0.105807156622976	9.4708854407348e-12	2.90760799638374e-11	PSMC3 interacting protein
ENSG00000117155	SSX2IP	0.720352	0.109558128945168	4.8630070397621e-11	1.411666690187e-10	SSX family member 2 interacting protein
ENSG00000172817	CYP7B1	0.720217	0.146496894059671	8.82126451034723e-07	1.82777632506951e-06	cytochrome P450 family 7 subfamily B member 1
ENSG00000126001	CEP250	0.717575	0.092607350523055	9.29262709852694e-15	3.51783445704476e-14	centrosomal protein 250
ENSG00000111536	IL26	0.716558	0.274991586757924	0.00916750306346846	0.0128986752932551	interleukin 26
ENSG00000135503	ACVR1B	0.715266	0.101043509764593	1.45418466909547e-12	4.73542901148381e-12	activin A receptor type 1B
ENSG00000064313	TAF2	0.714118	0.0781995169655928	6.72445738194678e-20	3.52060953756173e-19	TATA-box binding protein associated factor 2
ENSG00000139514	SLC7A1	0.714057	0.110594300809795	1.07120190055592e-10	3.03091319782918e-10	solute carrier family 7 member 1
ENSG00000164305	CASP3	0.713904	0.0697934419555851	1.47326129032316e-24	1.03182900502246e-23	caspase 3
ENSG00000151849	CENPJ	0.713627	0.100291599036818	1.11491588377483e-12	3.66431090135119e-12	centromere protein J
ENSG00000161405	IKZF3	0.713438	0.139913174927907	3.41180131534625e-07	7.29415154230111e-07	IKAROS family zinc finger 3
ENSG00000164398	ACSL6	0.712756	0.183743319590155	0.000104849503312521	0.000181657239310181	acyl-CoA synthetase long chain family member 6
ENSG00000160856	FCRL3	0.712389	0.207286702445691	0.000588777920034251	0.0009470458314588	Fc receptor like 3
ENSG00000169136	ATF5	0.710118	0.111500987807114	1.90616545522638e-10	5.28523456157258e-10	activating transcription factor 5
ENSG00000135373	EHF	0.709793	0.146963457245975	1.36723100870129e-06	2.78707304039385e-06	ETS homologous factor
ENSG00000005513	SOX8	0.708675	0.218492898040677	0.00118082750243673	0.00184169234879727	SRY-box transcription factor 8
ENSG00000175197	DDIT3	0.705474	0.129758395765026	5.42386403254776e-08	1.24571593562229e-07	DNA damage inducible transcript 3
ENSG00000183484	GPR132	0.705354	0.136752811622173	2.49771433032611e-07	5.41203264362837e-07	G protein-coupled receptor 132
ENSG00000027847	B4GALT7	0.704001	0.0768546367877119	5.18203192958333e-20	2.73326467005473e-19	beta-1,4-galactosyltransferase 7
ENSG00000139546	TARBP2	0.702422	0.0870328622721995	6.98550775784738e-16	2.84523495622023e-15	TARBP2 subunit of RISC loading complex
ENSG00000167325	RRM1	0.699943	0.0782815169223955	3.84401202065617e-19	1.92540278089126e-18	ribonucleotide reductase catalytic subunit M1
ENSG00000166788	SAAL1	0.699774	0.074819756867446	8.53629533130438e-21	4.73449778567616e-20	serum amyloid A like 1
ENSG00000179598	PLD6	0.699085	0.107008198923131	6.44613927499853e-11	1.85445099596261e-10	phospholipase D family member 6
ENSG00000057935	MTA3	0.698441	0.0698763556680335	1.59657009755476e-23	1.05394699180585e-22	metastasis associated 1 family member 3
ENSG00000082898	XPO1	0.698381	0.0627015372216299	8.17709207577866e-29	7.23096467751514e-28	exportin 1
ENSG00000188064	WNT7B	0.697877	0.160200300427973	1.32293896727499e-05	2.4885594179769e-05	Wnt family member 7B
ENSG00000196230	TUBB	0.694416	0.0918116065672883	3.92403496563944e-14	1.41884360175842e-13	tubulin beta class I
ENSG00000169248	CXCL11	0.692674	0.233032820398277	0.00295452307840285	0.00440368699695332	C-X-C motif chemokine ligand 11
ENSG00000168334	XIRP1	0.692168	0.238788337896274	0.00374753084102733	0.00552081451543531	xin actin binding repeat containing 1
ENSG00000183814	LIN9	0.691151	0.091593690719105	4.49382090159528e-14	1.61901322948364e-13	lin-9 DREAM MuvB core complex component
ENSG00000115241	PPM1G	0.690845	0.0702770332140838	8.33675421594651e-23	5.27405154174741e-22	protein phosphatase, Mg2+/Mn2+ dependent 1G
ENSG00000204388	HSPA1B	0.688257	0.120240682817277	1.04048530606623e-08	2.51756582664431e-08	heat shock protein family A (Hsp70) member 1B
ENSG00000169047	IRS1	0.686818	0.141220461691749	1.15359268553343e-06	2.36718277030239e-06	insulin receptor substrate 1
ENSG00000105419	MEIS3	0.686716	0.13580883968975	4.27038705146091e-07	9.05347610149516e-07	Meis homeobox 3
ENSG00000123612	ACVR1C	0.685806	0.194989097968642	0.000436205573151391	0.000710205714491319	activin A receptor type 1C
ENSG00000112249	ASCC3	0.684506	0.0878511958646657	6.6137239342203e-15	2.52847067224407e-14	activating signal cointegrator 1 complex subunit 3
ENSG00000164880	INTS1	0.682749	0.10175188859911	1.94710085817012e-11	5.83855582669421e-11	integrator complex subunit 1
ENSG00000154473	BUB3	0.682001	0.0639758115214212	1.56099795867588e-26	1.21043184164539e-25	BUB3 mitotic checkpoint protein
ENSG00000167797	CDK2AP2	0.680671	0.129766687553931	1.55993464787558e-07	3.43966398951299e-07	cyclin dependent kinase 2 associated protein 2
ENSG00000132541	RIDA	0.680538	0.097664101203975	3.21137291100205e-12	1.02016432564151e-11	reactive intermediate imine deaminase A homolog
ENSG00000183527	PSMG1	0.679206	0.0918231618093629	1.39414250676566e-13	4.87004793088538e-13	proteasome assembly chaperone 1
ENSG00000108424	KPNB1	0.673934	0.0650443542949514	3.72460134345649e-25	2.69633230504374e-24	karyopherin subunit beta 1
ENSG00000100749	VRK1	0.673365	0.0986904377913299	8.9156631191003e-12	2.74309483155963e-11	VRK serine/threonine kinase 1
ENSG00000116455	WDR77	0.673177	0.0658505258313207	1.56746155329923e-24	1.0955480359167e-23	WD repeat domain 77
ENSG00000160877	NACC1	0.672588	0.087660467930645	1.68477070507623e-14	6.22951203301179e-14	nucleus accumbens associated 1
ENSG00000117569	PTBP2	0.67243	0.113474661080893	3.10750836933122e-09	7.85655364562554e-09	polypyrimidine tract binding protein 2
ENSG00000096384	HSP90AB1	0.672096	0.0773231379991697	3.55965208410548e-18	1.68097427631807e-17	heat shock protein 90 alpha family class B member 1
ENSG00000116586	LAMTOR2	0.670918	0.0934847038075785	7.13777603080452e-13	2.38182655815995e-12	late endosomal/lysosomal adaptor, MAPK and MTOR activator 2
ENSG00000168040	FADD	0.669315	0.0781450935485636	1.08047960823306e-17	4.95110636971251e-17	Fas associated via death domain
ENSG00000187790	FANCM	0.669018	0.108403007240419	6.76096492384708e-10	1.79978410347557e-09	FA complementation group M
ENSG00000103995	CEP152	0.668228	0.110388919000469	1.41821480579497e-09	3.68138341818707e-09	centrosomal protein 152
ENSG00000179218	CALR	0.667256	0.072980357004471	6.07668429285211e-20	3.19326379480687e-19	calreticulin
ENSG00000101945	SUV39H1	0.666564	0.0953625194093438	2.75288108415337e-12	8.79773404172674e-12	suppressor of variegation 3-9 homolog 1
ENSG00000170854	RIOX2	0.663657	0.0684045696056516	2.95810537494282e-22	1.79780492855263e-21	ribosomal oxygenase 2
ENSG00000092621	PHGDH	0.662196	0.202216899461637	0.00105780203214642	0.00165940254212637	phosphoglycerate dehydrogenase
ENSG00000099812	MISP	0.661949	0.165501981699075	6.34379934055458e-05	0.000112277589286148	mitotic spindle positioning
ENSG00000100644	HIF1A	0.661784	0.10808580821891	9.1962792843428e-10	2.42191000821201e-09	hypoxia inducible factor 1 subunit alpha
ENSG00000027869	SH2D2A	0.661736	0.129570196112638	3.27037111038062e-07	7.00146805136882e-07	SH2 domain containing 2A
ENSG00000143494	VASH2	0.661704	0.148564121548583	8.42872714900168e-06	1.60991244713887e-05	vasohibin 2
ENSG00000111424	VDR	0.661097	0.117113747919538	1.6526791247382e-08	3.94052278690032e-08	vitamin D receptor
ENSG00000079134	THOC1	0.661057	0.0828119154718827	1.43240205618379e-15	5.72455862876743e-15	THO complex 1
ENSG00000074266	EED	0.657818	0.0678438140309947	3.13343496600098e-22	1.89961003910327e-21	embryonic ectoderm development
ENSG00000183785	TUBA8	0.657724	0.171169519786083	0.000121773330932205	0.000209569425412625	tubulin alpha 8
ENSG00000133703	KRAS	0.657679	0.106966597843928	7.82409398116473e-10	2.07305575178726e-09	KRAS proto-oncogene, GTPase
ENSG00000132386	SERPINF1	0.657634	0.152471338435288	1.60935486979515e-05	3.01034864820883e-05	serpin family F member 1
ENSG00000116017	ARID3A	0.657477	0.129247910699074	3.63870840401417e-07	7.76266922723133e-07	AT-rich interaction domain 3A
ENSG00000175054	ATR	0.657256	0.0871784576998834	4.72849347169768e-14	1.70199340914821e-13	ATR serine/threonine kinase
ENSG00000131351	HAUS8	0.657064	0.0801601968964686	2.46682443820543e-16	1.03473975263156e-15	HAUS augmin like complex subunit 8
ENSG00000177058	SLC38A9	0.657063	0.0944740766010436	3.52683979121365e-12	1.11558613559502e-11	solute carrier family 38 member 9
ENSG00000075188	NUP37	0.655428	0.0861482702500769	2.78070455118168e-14	1.01537214715148e-13	nucleoporin 37
ENSG00000099804	CDC34	0.653554	0.092126440604585	1.30201207772695e-12	4.2545571448399e-12	cell division cycle 34, ubiqiutin conjugating enzyme
ENSG00000130816	DNMT1	0.651915	0.0859157524382847	3.2529213677041e-14	1.18221688091063e-13	DNA methyltransferase 1
ENSG00000132341	RAN	0.651581	0.093296283459809	2.86903989029813e-12	9.15347529728324e-12	RAN, member RAS oncogene family
ENSG00000004487	KDM1A	0.651343	0.0660252272863659	5.89970157416202e-23	3.76876127981312e-22	lysine demethylase 1A
ENSG00000105289	TJP3	0.64989	0.13097259005339	6.97591043335714e-07	1.45677707134027e-06	tight junction protein 3
ENSG00000135372	NAT10	0.648348	0.0633326697615115	1.35110739290454e-24	9.47837508924988e-24	N-acetyltransferase 10
ENSG00000143379	SETDB1	0.647363	0.0702508757490048	3.11208938985125e-20	1.66470840120857e-19	SET domain bifurcated histone lysine methyltransferase 1
ENSG00000060339	CCAR1	0.646448	0.056131573987419	1.08757051189818e-30	1.06902523438316e-29	cell division cycle and apoptosis regulator 1
ENSG00000100297	MCM5	0.645888	0.0920068617320927	2.21877392145884e-12	7.14047133505064e-12	minichromosome maintenance complex component 5
ENSG00000181163	NPM1	0.644894	0.0904372547737053	9.9751367687657e-13	3.29053735699051e-12	nucleophosmin 1
ENSG00000188827	SLX4	0.64417	0.0827300277194432	6.89377552579896e-15	2.63080459641408e-14	SLX4 structure-specific endonuclease subunit
ENSG00000117335	CD46	0.641837	0.0859202147750591	8.01058494964103e-14	2.83791660559678e-13	CD46 molecule
ENSG00000119812	FAM98A	0.640072	0.055523248374465	9.5339973053467e-31	9.38770261594792e-30	family with sequence similarity 98 member A
ENSG00000135312	HTR1B	0.639854	0.284524423558415	0.0245218026039581	0.032803119358111	5-hydroxytryptamine receptor 1B
ENSG00000108852	MPP2	0.639446	0.180962798427754	0.00040997710218942	0.000670223093898393	membrane palmitoylated protein 2
ENSG00000105246	EBI3	0.637984	0.151998883462001	2.7012362958316e-05	4.94717535924786e-05	Epstein-Barr virus induced 3
ENSG00000204389	HSPA1A	0.637508	0.135660022596683	2.61045531725527e-06	5.19981172190767e-06	heat shock protein family A (Hsp70) member 1A
ENSG00000184293	CLECL1	0.636789	0.162280337435058	8.70877244814403e-05	0.000152092713855078	C-type lectin like 1
ENSG00000101670	LIPG	0.636001	0.166222971549512	0.000130140694599003	0.000223404251126191	lipase G, endothelial type
ENSG00000135249	RINT1	0.635608	0.071582780032257	6.72583070299695e-19	3.31131300244537e-18	RAD50 interactor 1
ENSG00000143106	PSMA5	0.635371	0.0798020514243948	1.69507416912712e-15	6.74578428411107e-15	proteasome 20S subunit alpha 5
ENSG00000172156	CCL11	0.635257	0.219113842241662	0.00374101971690619	0.00551169990348205	C-C motif chemokine ligand 11
ENSG00000110107	PRPF19	0.634566	0.0686653571748	2.43217662140408e-20	1.31007803126311e-19	pre-mRNA processing factor 19
ENSG00000152332	UHMK1	0.633826	0.077876271012918	3.98935288453552e-16	1.64977981034841e-15	U2AF homology motif kinase 1
ENSG00000104884	ERCC2	0.633209	0.0787900262828771	9.23135369581761e-16	3.72910584737898e-15	ERCC excision repair 2, TFIIH core complex helicase subunit
ENSG00000188130	MAPK12	0.633068	0.140134975815201	6.25559999863439e-06	1.20745150938454e-05	mitogen-activated protein kinase 12
ENSG00000060982	BCAT1	0.632691	0.200273425358642	0.001582372545851	0.00243227380838798	branched chain amino acid transaminase 1
ENSG00000106615	RHEB	0.629468	0.0891217588002083	1.62933220746318e-12	5.28755614273116e-12	Ras homolog, mTORC1 binding
ENSG00000116285	ERRFI1	0.629185	0.155515426499435	5.21438910857131e-05	9.30730416618612e-05	ERBB receptor feedback inhibitor 1
ENSG00000109103	UNC119	0.624791	0.0681854809880661	5.04217019461778e-20	2.6603197070889e-19	unc-119 lipid binding chaperone
ENSG00000120253	NUP43	0.623171	0.0597619292476657	1.85599599637092e-25	1.3662862302289e-24	nucleoporin 43
ENSG00000073711	PPP2R3A	0.622674	0.120752250840706	2.51442500724947e-07	5.44615937438253e-07	protein phosphatase 2 regulatory subunit B''alpha
ENSG00000167967	E4F1	0.621454	0.0815102693564209	2.45466208071008e-14	8.99795832775921e-14	E4F transcription factor 1
ENSG00000115461	IGFBP5	0.620897	0.171185778373233	0.000286695821488506	0.000476285897265733	insulin like growth factor binding protein 5
ENSG00000153107	ANAPC1	0.620294	0.0806433158339891	1.45060134938846e-14	5.39651628666612e-14	anaphase promoting complex subunit 1
ENSG00000108344	PSMD3	0.619501	0.0783128013966748	2.56162943299107e-15	1.00717938746851e-14	proteasome 26S subunit, non-ATPase 3
ENSG00000171236	LRG1	0.619236	0.16072553464382	0.000116797048101036	0.000201392598150286	leucine rich alpha-2-glycoprotein 1
ENSG00000101391	CDK5RAP1	0.615953	0.0640035952256792	6.34902892712503e-22	3.78294453068539e-21	CDK5 regulatory subunit associated protein 1
ENSG00000171094	ALK	0.613534	0.236344509019671	0.00943347825075561	0.0132553542930176	ALK receptor tyrosine kinase
ENSG00000142856	ITGB3BP	0.612878	0.0957279330687585	1.53061497637047e-10	4.28023477605324e-10	integrin subunit beta 3 binding protein
ENSG00000185359	HGS	0.612343	0.0739278132082063	1.20123114473671e-16	5.14014484555805e-16	hepatocyte growth factor-regulated tyrosine kinase substrate
ENSG00000057468	MSH4	0.611455	0.219317488674803	0.00530360781890228	0.00767164434845468	mutS homolog 4
ENSG00000141384	TAF4B	0.611431	0.11599248344105	1.35465071508444e-07	3.00375999608957e-07	TATA-box binding protein associated factor 4b
ENSG00000139083	ETV6	0.611187	0.0752971791569571	4.77870358190016e-16	1.96664700895964e-15	ETS variant transcription factor 6
ENSG00000134058	CDK7	0.609844	0.0761863624815997	1.19824495078637e-15	4.81478151893246e-15	cyclin dependent kinase 7
ENSG00000158411	MITD1	0.609811	0.0695547455135988	1.82915981337332e-18	8.78172293235838e-18	microtubule interacting and trafficking domain containing 1
ENSG00000102225	CDK16	0.609522	0.0803436528794688	3.28833656075122e-14	1.19457729578241e-13	cyclin dependent kinase 16
ENSG00000127337	YEATS4	0.607031	0.122375931274899	7.03562406801775e-07	1.46834545013061e-06	YEATS domain containing 4
ENSG00000178035	IMPDH2	0.606691	0.0896889459835067	1.33871037681027e-11	4.06441170463465e-11	inosine monophosphate dehydrogenase 2
ENSG00000183066	WBP2NL	0.604652	0.137027526933834	1.02122616939073e-05	1.93794788645121e-05	WBP2 N-terminal like
ENSG00000100911	PSME2	0.603958	0.0953875760435773	2.42596402256261e-10	6.68181376800731e-10	proteasome activator subunit 2
ENSG00000240505	TNFRSF13B	0.60337	0.228105592706366	0.00816588473449118	0.0115553690530101	TNF receptor superfamily member 13B
ENSG00000162613	FUBP1	0.603101	0.0616110119225056	1.25717675161196e-22	7.86834400484412e-22	far upstream element binding protein 1
ENSG00000114423	CBLB	0.602739	0.0878058242453033	6.67480018458162e-12	2.07466600509615e-11	Cbl proto-oncogene B
ENSG00000102038	SMARCA1	0.602375	0.113032478678608	9.86357833172439e-08	2.21484417708931e-07	SWI/SNF related, matrix associated, actin dependent regulator of chromatin, subfamily a, member 1
ENSG00000108395	TRIM37	0.601388	0.0786448747613951	2.05914552455594e-14	7.57589131221848e-14	tripartite motif containing 37
ENSG00000166582	CENPV	0.599637	0.148805649909626	5.58558481611573e-05	9.94585024063329e-05	centromere protein V
ENSG00000130340	SNX9	0.599632	0.0813349881290688	1.67612047019037e-13	5.82157446805293e-13	sorting nexin 9
ENSG00000092200	RPGRIP1	0.599332	0.114295673859149	1.57388545942485e-07	3.46862652119228e-07	RPGR interacting protein 1
ENSG00000175756	AURKAIP1	0.597323	0.101293984616582	3.70332434993594e-09	9.30207246243142e-09	aurora kinase A interacting protein 1
ENSG00000004142	POLDIP2	0.596945	0.0678594606835759	1.40791800308272e-18	6.7938835534681e-18	DNA polymerase delta interacting protein 2
ENSG00000183258	DDX41	0.596752	0.0665746755983963	3.14103295858206e-19	1.57980672761573e-18	DEAD-box helicase 41
ENSG00000007384	RHBDF1	0.595823	0.0967916428504354	7.47317678987023e-10	1.98316746741172e-09	rhomboid 5 homolog 1
ENSG00000118849	RARRES1	0.59572	0.203612668220711	0.00343624245157638	0.00508242956733317	retinoic acid receptor responder 1
ENSG00000132819	RBM38	0.595708	0.114200604117702	1.82500320772343e-07	4.00079664139963e-07	RNA binding motif protein 38
ENSG00000152422	XRCC4	0.595048	0.0884764120245881	1.74985574930436e-11	5.26008432330222e-11	X-ray repair cross complementing 4
ENSG00000101624	CEP76	0.59345	0.0831008054536812	9.24354145574761e-13	3.05691214420436e-12	centrosomal protein 76
ENSG00000198924	DCLRE1A	0.593329	0.0880870690877288	1.63125899060371e-11	4.91923375336338e-11	DNA cross-link repair 1A
ENSG00000103067	ESRP2	0.592201	0.102610798798659	7.8648418611283e-09	1.92350979215428e-08	epithelial splicing regulatory protein 2
ENSG00000166197	NOLC1	0.59103	0.0744786523814163	2.09547013423453e-15	8.28107590812416e-15	nucleolar and coiled-body phosphoprotein 1
ENSG00000151491	EPS8	0.590763	0.118494420327141	6.17773887745576e-07	1.29582397448051e-06	epidermal growth factor receptor pathway substrate 8
ENSG00000136824	SMC2	0.59005	0.0988247761222837	2.36284505518124e-09	6.03124889873265e-09	structural maintenance of chromosomes 2
ENSG00000062822	POLD1	0.58918	0.0907956702048442	8.63625034924158e-11	2.46036919398313e-10	DNA polymerase delta 1, catalytic subunit
ENSG00000103855	CD276	0.588033	0.0824292690353942	9.76469665575059e-13	3.22236884593516e-12	CD276 molecule
ENSG00000135525	MAP7	0.587861	0.0985949266381716	2.48576194356542e-09	6.33643859246439e-09	microtubule associated protein 7
ENSG00000168517	HEXIM2	0.587459	0.0836625129033597	2.19081600634263e-12	7.05450221319002e-12	HEXIM P-TEFb complex subunit 2
ENSG00000165458	INPPL1	0.586426	0.0868677290303325	1.47034799855909e-11	4.45214880973955e-11	inositol polyphosphate phosphatase like 1
ENSG00000108826	MRPL27	0.585215	0.0834391014627841	2.32138132695892e-12	7.45516326061122e-12	mitochondrial ribosomal protein L27
ENSG00000109819	PPARGC1A	-0.587519	0.254810239745306	0.0211267745081212	0.0284924102236975	PPARG coactivator 1 alpha
ENSG00000028137	TNFRSF1B	-0.587644	0.104965790506906	2.16300017969033e-08	5.11426836146191e-08	TNF receptor superfamily member 1B
ENSG00000007171	NOS2	-0.590827	0.230103366883421	0.0102387710110296	0.01433596550371	nitric oxide synthase 2
ENSG00000154803	FLCN	-0.594502	0.0727907205431394	3.15423621824631e-16	1.31529639262576e-15	folliculin
ENSG00000188215	DCUN1D3	-0.59554	0.0927882474303629	1.37832110616568e-10	3.87026922231628e-10	defective in cullin neddylation 1 domain containing 3
ENSG00000173757	STAT5B	-0.597414	0.0544019983872126	4.69170044324763e-28	3.97124768727854e-27	signal transducer and activator of transcription 5B
ENSG00000106366	SERPINE1	-0.597486	0.19981809958782	0.00278842712568686	0.00417001172036804	serpin family E member 1
ENSG00000203710	CR1	-0.598791	0.169788719029204	0.000420802926703077	0.000686602679799084	complement C3b/C4b receptor 1 (Knops blood group)
ENSG00000185811	IKZF1	-0.59944	0.136778469041002	1.17293762761144e-05	2.21447811230515e-05	IKAROS family zinc finger 1
ENSG00000151422	FER	-0.603503	0.108326728160849	2.53087118377607e-08	5.9526230262949e-08	FER tyrosine kinase
ENSG00000242574	HLA-DMB	-0.603631	0.141640572875848	2.02869262164213e-05	3.75958130242202e-05	major histocompatibility complex, class II, DM beta
ENSG00000104885	DOT1L	-0.609367	0.0892836093216664	8.78834914467004e-12	2.70490275484369e-11	DOT1 like histone lysine methyltransferase
ENSG00000136830	NIBAN2	-0.610443	0.0907639320941955	1.74853861058181e-11	5.25705429153885e-11	niban apoptosis regulator 2
ENSG00000111269	CREBL2	-0.613066	0.0700781550256372	2.16542613542974e-18	1.0372696178305e-17	cAMP responsive element binding protein like 2
ENSG00000147082	CCNB3	-0.613134	0.170385982431436	0.000320059374253903	0.000529076471195452	cyclin B3
ENSG00000111679	PTPN6	-0.614078	0.0776514081894719	2.61271949810013e-15	1.02537029921977e-14	protein tyrosine phosphatase non-receptor type 6
ENSG00000176692	FOXC2	-0.614999	0.207299783268382	0.00301002324466527	0.0044785585156648	forkhead box C2
ENSG00000143839	REN	-0.620381	0.227021635826233	0.00628181053238383	0.0090031342691266	renin
ENSG00000170786	SDR16C5	-0.620539	0.178960617176811	0.000525395042952792	0.000848304472598958	short chain dehydrogenase/reductase family 16C member 5
ENSG00000224470	ATXN1L	-0.621633	0.0686671331321377	1.39286483964451e-19	7.1753003932611e-19	ataxin 1 like
ENSG00000135835	KIAA1614	-0.623038	0.122160642848019	3.39371644818159e-07	7.25731239956338e-07	KIAA1614
ENSG00000163739	CXCL1	-0.623317	0.225483938395532	0.0057035568313892	0.00821801253328023	C-X-C motif chemokine ligand 1
ENSG00000156299	TIAM1	-0.623957	0.140922360493109	9.52594914244356e-06	1.81053722104899e-05	TIAM Rac1 associated GEF 1
ENSG00000131759	RARA	-0.62502	0.0895276252454719	2.92433571977835e-12	9.32464446180965e-12	retinoic acid receptor alpha
ENSG00000163602	RYBP	-0.627018	0.0681013486579482	3.34944820252135e-20	1.78661752458832e-19	RING1 and YY1 binding protein
ENSG00000155368	DBI	-0.629609	0.0913996987680538	5.63760320778259e-12	1.76000445287944e-11	diazepam binding inhibitor, acyl-CoA binding protein
ENSG00000213463	SYNJ2BP	-0.630667	0.0653126519487209	4.63051389205773e-22	2.77651229670105e-21	synaptojanin 2 binding protein
ENSG00000112576	CCND3	-0.631245	0.115916185913535	5.16018081586382e-08	1.18691836566704e-07	cyclin D3
ENSG00000185436	IFNLR1	-0.6344	0.130351766494295	1.13403876488027e-06	2.32874401603537e-06	interferon lambda receptor 1
ENSG00000102755	FLT1	-0.635888	0.113315323761133	2.00383934985607e-08	4.74652293415553e-08	fms related receptor tyrosine kinase 1
ENSG00000130413	STK33	-0.636382	0.167444677209098	0.000144375515259932	0.00024674428512514	serine/threonine kinase 33
ENSG00000187091	PLCD1	-0.637802	0.1108175912476	8.64256174218641e-09	2.10674831459117e-08	phospholipase C delta 1
ENSG00000010810	FYN	-0.638931	0.104440412361297	9.49579819733915e-10	2.49653754399741e-09	FYN proto-oncogene, Src family tyrosine kinase
ENSG00000247746	USP51	-0.639262	0.129737698144275	8.33567879240329e-07	1.72926946278904e-06	ubiquitin specific peptidase 51
ENSG00000160255	ITGB2	-0.641304	0.143906347297947	8.33473985295182e-06	1.59267615686533e-05	integrin subunit beta 2
ENSG00000107485	GATA3	-0.641936	0.155292551594627	3.56935760801862e-05	6.46399639237025e-05	GATA binding protein 3
ENSG00000150281	CTF1	-0.642256	0.140350267643832	4.73733838693368e-06	9.22565726864489e-06	cardiotrophin 1
ENSG00000156427	FGF18	-0.643329	0.229030675141342	0.00497077365408773	0.00721044152416291	fibroblast growth factor 18
ENSG00000143479	DYRK3	-0.644401	0.115878700240715	2.68234171445696e-08	6.29929855742861e-08	dual specificity tyrosine phosphorylation regulated kinase 3
ENSG00000198719	DLL1	-0.646085	0.16811573374772	0.000121491488800812	0.000209147880852178	delta like canonical Notch ligand 1
ENSG00000140718	FTO	-0.647733	0.0739851536698353	2.0428581166576e-18	9.7938546021321e-18	FTO alpha-ketoglutarate dependent dioxygenase
ENSG00000154822	PLCL2	-0.647775	0.125027006587755	2.20600951164124e-07	4.79831053280369e-07	phospholipase C like 2
ENSG00000102245	CD40LG	-0.648145	0.171550946056625	0.000157998770830598	0.000268892023416164	CD40 ligand
ENSG00000108861	DUSP3	-0.648564	0.0613454316990877	4.00442136901885e-26	3.04268031189301e-25	dual specificity phosphatase 3
ENSG00000114861	FOXP1	-0.651095	0.0894218564503592	3.3095958345133e-13	1.12898048477229e-12	forkhead box P1
ENSG00000166333	ILK	-0.653561	0.0808690732569883	6.38592517862796e-16	2.60539005908274e-15	integrin linked kinase
ENSG00000124145	SDC4	-0.656461	0.10722810982631	9.23503577824295e-10	2.43136373136742e-09	syndecan 4
ENSG00000100106	TRIOBP	-0.657074	0.0769695512224284	1.37980131314609e-17	6.2820672905085e-17	TRIO and F-actin binding protein
ENSG00000105894	PTN	-0.6572	0.233838975723341	0.00494677784132127	0.00717624613476098	pleiotrophin
ENSG00000148411	NACC2	-0.66259	0.0835545380028701	2.19101262157101e-15	8.64458692107079e-15	NACC family member 2
ENSG00000169946	ZFPM2	-0.662684	0.145082505272195	4.93254713998507e-06	9.59482545360857e-06	zinc finger protein, FOG family member 2
ENSG00000091436	MAP3K20	-0.664146	0.100510612080115	3.90290202910646e-11	1.14271434237182e-10	mitogen-activated protein kinase kinase kinase 20
ENSG00000125347	IRF1	-0.664577	0.11659602183124	1.19926998609756e-08	2.88534042354118e-08	interferon regulatory factor 1
ENSG00000104228	TRIM35	-0.665198	0.0631700007014922	6.26405050522253e-26	4.70287765303793e-25	tripartite motif containing 35
ENSG00000163251	FZD5	-0.665932	0.106194675187964	3.59057972327161e-10	9.76924931107739e-10	frizzled class receptor 5
ENSG00000104237	RP1	-0.66752	0.291147600853889	0.0218641933876365	0.0294285743673229	RP1 axonemal microtubule associated
ENSG00000111913	RIPOR2	-0.66779	0.159672673108325	2.88646065273284e-05	5.27051040478063e-05	RHO family interacting cell polarization regulator 2
ENSG00000120899	PTK2B	-0.668355	0.0953866990013928	2.43842355021922e-12	7.81628510301184e-12	protein tyrosine kinase 2 beta
ENSG00000134982	APC	-0.669359	0.0886113176023582	4.22495776393352e-14	1.52408584589923e-13	APC regulator of WNT signaling pathway
ENSG00000003402	CFLAR	-0.669436	0.0913605975441664	2.3464894329146e-13	8.07243633556804e-13	CASP8 and FADD like apoptosis regulator
ENSG00000150995	ITPR1	-0.670413	0.132112088181259	3.88363684060722e-07	8.26548741858896e-07	inositol 1,4,5-trisphosphate receptor type 1
ENSG00000186635	ARAP1	-0.671173	0.0756334646980465	7.05501310676196e-19	3.46936084096261e-18	ArfGAP with RhoGAP domain, ankyrin repeat and PH domain 1
ENSG00000143341	HMCN1	-0.671762	0.17435532952994	0.00011675893885356	0.000201347303032633	hemicentin 1
ENSG00000185630	PBX1	-0.673657	0.135957277017683	7.23612834226244e-07	1.50852473286959e-06	PBX homeobox 1
ENSG00000197461	PDGFA	-0.673773	0.137858673700037	1.0216662274659e-06	2.10510531904248e-06	platelet derived growth factor subunit A
ENSG00000128052	KDR	-0.676364	0.16292777689311	3.30576772663937e-05	6.00711478857688e-05	kinase insert domain receptor
ENSG00000138594	TMOD3	-0.681343	0.0741762583209791	4.0975585366455e-20	2.17271540117421e-19	tropomodulin 3
ENSG00000012124	CD22	-0.681537	0.186023056674899	0.000248573490104486	0.000415756093166793	CD22 molecule
ENSG00000143878	RHOB	-0.68362	0.134601489156657	3.79732606150818e-07	8.08786694338009e-07	ras homolog family member B
ENSG00000047849	MAP4	-0.683902	0.0658287982054292	2.77951588143447e-25	2.02509286905712e-24	microtubule associated protein 4
ENSG00000143355	LHX9	-0.683989	0.323622689264895	0.0345546992133908	0.0453751294413674	LIM homeobox 9
ENSG00000171867	PRNP	-0.685452	0.0945022444156101	4.06770125365765e-13	1.37983761856071e-12	prion protein
ENSG00000266094	RASSF5	-0.6855	0.09668042548012	1.33755114432743e-12	4.36649207319793e-12	Ras association domain family member 5
ENSG00000255302	EID1	-0.685584	0.0644666361638386	2.05461047644075e-26	1.58308342328387e-25	EP300 interacting inhibitor of differentiation 1
ENSG00000166501	PRKCB	-0.686067	0.140218421553317	9.93884844793373e-07	2.05084477438555e-06	protein kinase C beta
ENSG00000180447	GAS1	-0.688447	0.18366179514987	0.000177931838608857	0.000301427666421957	growth arrest specific 1
ENSG00000010278	CD9	-0.689803	0.116420096518259	3.12068428139839e-09	7.88869276128730e-09	CD9 molecule
ENSG00000152804	HHEX	-0.690162	0.112662921552447	9.01733601990018e-10	2.37699269909165e-09	hematopoietically expressed homeobox
ENSG00000134352	IL6ST	-0.690381	0.106588956913711	9.35362635260171e-11	2.65717367400588e-10	interleukin 6 signal transducer
ENSG00000182247	UBE2E2	-0.691129	0.0962932240909422	7.1079771895351e-13	2.37234842214022e-12	ubiquitin conjugating enzyme E2 E2
ENSG00000117400	MPL	-0.69152	0.121018757534134	1.10250531379154e-08	2.66119274109654e-08	MPL proto-oncogene, thrombopoietin receptor
ENSG00000104972	LILRB1	-0.695573	0.131404437379118	1.20077811766369e-07	2.67337416743532e-07	leukocyte immunoglobulin like receptor B1
ENSG00000152104	PTPN14	-0.698188	0.113017927861056	6.50524187413995e-10	1.73469716276854e-09	protein tyrosine phosphatase non-receptor type 14
ENSG00000169083	AR	-0.698557	0.198699040244555	0.000438671663543115	0.000713967062886103	androgen receptor
ENSG00000197889	MEIG1	-0.698579	0.188732172238073	0.00021438874039315	0.000360351935394436	meiosis/spermiogenesis associated 1
ENSG00000035862	TIMP2	-0.699769	0.118071866568911	3.0919641172688e-09	7.81957909193278e-09	TIMP metallopeptidase inhibitor 2
ENSG00000176046	NUPR1	-0.70526	0.152221022903917	3.60170900723378e-06	7.08304171018971e-06	nuclear protein 1, transcriptional regulator
ENSG00000132846	ZBED3	-0.706255	0.116754938099959	1.45714379173137e-09	3.77839740445134e-09	zinc finger BED-type containing 3
ENSG00000119917	IFIT3	-0.706307	0.133984241048811	1.3526112089865e-07	2.99962879614181e-07	interferon induced protein with tetratricopeptide repeats 3
ENSG00000107104	KANK1	-0.707155	0.0996682320889674	1.29269209766522e-12	4.22491430343976e-12	KN motif and ankyrin repeat domains 1
ENSG00000157933	SKI	-0.707425	0.0758759108956258	1.1262318483103e-20	6.20796518007025e-20	SKI proto-oncogene
ENSG00000173334	TRIB1	-0.70877	0.109780334639722	1.0732313554285e-10	3.03615025770448e-10	tribbles pseudokinase 1
ENSG00000173546	CSPG4	-0.71023	0.145416873487726	1.03905210156225e-06	2.13937292493837e-06	chondroitin sulfate proteoglycan 4
ENSG00000174951	FUT1	-0.711243	0.121024848020326	4.18176262944424e-09	1.04513335558053e-08	fucosyltransferase 1 (H blood group)
ENSG00000115353	TACR1	-0.712038	0.222546836243655	0.00137667048164239	0.0021305316290798	tachykinin receptor 1
ENSG00000185920	PTCH1	-0.715486	0.136113330038054	1.46785168177537e-07	3.24250686523645e-07	patched 1
ENSG00000136158	SPRY2	-0.716601	0.105915406336194	1.32587394104497e-11	4.0261582799053e-11	sprouty RTK signaling antagonist 2
ENSG00000138792	ENPEP	-0.71839	0.136057360559945	1.29144918233406e-07	2.86848136697892e-07	glutamyl aminopeptidase
ENSG00000136999	CCN3	-0.721449	0.156950537050808	4.29303903364932e-06	8.38730799255592e-06	cellular communication network factor 3
ENSG00000186350	RXRA	-0.724895	0.0833236216472326	3.32615253983221e-18	1.57508281648139e-17	retinoid X receptor alpha
ENSG00000120217	CD274	-0.72599	0.186710999723796	0.000100946231285028	0.000175269620482121	CD274 molecule
ENSG00000096996	IL12RB1	-0.728064	0.131930270974121	3.41805195385308e-08	7.96740066339978e-08	interleukin 12 receptor subunit beta 1
ENSG00000171860	C3AR1	-0.729092	0.140983526217021	2.32264621911051e-07	5.04748868446956e-07	complement C3a receptor 1
ENSG00000096968	JAK2	-0.732884	0.110092566632844	2.79518975037223e-11	8.27222445267662e-11	Janus kinase 2
ENSG00000112658	SRF	-0.733684	0.0653662898191743	3.10186196614911e-29	2.80271852998755e-28	serum response factor
ENSG00000172059	KLF11	-0.734991	0.0866660099944698	2.23780748126929e-17	1.00010292296936e-16	Kruppel like factor 11
ENSG00000113161	HMGCR	-0.738036	0.0816511703518129	1.58273231873623e-19	8.12141312012961e-19	3-hydroxy-3-methylglutaryl-CoA reductase
ENSG00000005812	FBXL3	-0.738089	0.0710822932611084	2.94488498979119e-25	2.14282281777489e-24	F-box and leucine rich repeat protein 3
ENSG00000049540	ELN	-0.738718	0.182750534241145	5.29475229547116e-05	9.4457892136474e-05	elastin
ENSG00000131042	LILRB2	-0.738869	0.140869189532547	1.56220035739814e-07	3.44421328634193e-07	leukocyte immunoglobulin like receptor B2
ENSG00000179593	ALOX15B	-0.739233	0.236857151375253	0.00180234075465085	0.00275569182996203	arachidonate 15-lipoxygenase type B
ENSG00000100242	SUN2	-0.74142	0.0825529143134782	2.6794318180961e-19	1.35445119104412e-18	Sad1 and UNC84 domain containing 2
ENSG00000166974	MAPRE2	-0.745695	0.0855562435970258	2.88610976610444e-18	1.37243558648227e-17	microtubule associated protein RP/EB family member 2
ENSG00000078124	ACER3	-0.746875	0.0783702839102263	1.57162362300006e-21	9.15255469490272e-21	alkaline ceramidase 3
ENSG00000135636	DYSF	-0.749932	0.124057228581692	1.4936738015841e-09	3.86957998109958e-09	dysferlin
ENSG00000183662	TAFA1	-0.75035	0.191896145765288	9.22250429798636e-05	0.000160586407523303	TAFA chemokine like family member 1
ENSG00000019582	CD74	-0.750868	0.144186056554271	1.91263338759763e-07	4.18373176692793e-07	CD74 molecule
ENSG00000198668	CALM1	-0.751232	0.0597914857777068	3.32234959333801e-36	4.32261322377298e-35	calmodulin 1
ENSG00000128482	RNF112	-0.756046	0.154208296233461	9.44989279519194e-07	1.95231960858023e-06	ring finger protein 112
ENSG00000120949	TNFRSF8	-0.756405	0.141651956888166	9.30056986464054e-08	2.09228986040762e-07	TNF receptor superfamily member 8
ENSG00000109756	RAPGEF2	-0.758834	0.0850077741336965	4.39146839776377e-19	2.18929698340583e-18	Rap guanine nucleotide exchange factor 2
ENSG00000107263	RAPGEF1	-0.759942	0.072133289006695	5.94299942204526e-26	4.4697348594374e-25	Rap guanine nucleotide exchange factor 1
ENSG00000134138	MEIS2	-0.760669	0.114958676005349	3.66828061644699e-11	1.07754554988221e-10	Meis homeobox 2
ENSG00000213949	ITGA1	-0.766968	0.126132239857956	1.19684837698171e-09	3.12536957164835e-09	integrin subunit alpha 1
ENSG00000110318	CEP126	-0.768131	0.143207266323967	8.15011689326632e-08	1.8432336450325e-07	centrosomal protein 126
ENSG00000019991	HGF	-0.768448	0.172598273870848	8.4981284139696e-06	1.62280374710335e-05	hepatocyte growth factor
ENSG00000126561	STAT5A	-0.769867	0.0861464438663525	4.00869914781717e-19	2.00434957390858e-18	signal transducer and activator of transcription 5A
ENSG00000140682	TGFB1I1	-0.770072	0.111997126926145	6.16336694715676e-12	1.91850732082007e-11	transforming growth factor beta 1 induced transcript 1
ENSG00000135077	HAVCR2	-0.775609	0.134151443668428	7.3995963004736e-09	1.81573066507292e-08	hepatitis A virus cellular receptor 2
ENSG00000118689	FOXO3	-0.775801	0.091076028478685	1.62100584283977e-17	7.33507300625073e-17	forkhead box O3
ENSG00000172716	SLFN11	-0.777815	0.124875414713196	4.70241335826357e-10	1.26666464687584e-09	schlafen family member 11
ENSG00000163453	IGFBP7	-0.777872	0.114852193525421	1.26305631106341e-11	3.84020607359795e-11	insulin like growth factor binding protein 7
ENSG00000071242	RPS6KA2	-0.779527	0.116762620169315	2.45264103116587e-11	7.29018715870926e-11	ribosomal protein S6 kinase A2
ENSG00000108175	ZMIZ1	-0.784529	0.0846161262095688	1.83332995912139e-20	9.97624830555496e-20	zinc finger MIZ-type containing 1
ENSG00000081237	PTPRC	-0.786315	0.146629794706245	8.20388273869174e-08	1.85317515902568e-07	protein tyrosine phosphatase receptor type C
ENSG00000072786	STK10	-0.787384	0.0927795135721495	2.127396053161e-17	9.53766672396595e-17	serine/threonine kinase 10
ENSG00000095970	TREM2	-0.791792	0.170524794325274	3.42940844558437e-06	6.75670149660087e-06	triggering receptor expressed on myeloid cells 2
ENSG00000126524	SBDS	-0.792771	0.0676761692263824	1.07819475105406e-31	1.11052100191849e-30	SBDS ribosome maturation factor
ENSG00000114013	CD86	-0.793427	0.126621484043454	3.70126683582616e-10	1.00543198950837e-09	CD86 molecule
ENSG00000172638	EFEMP2	-0.795297	0.113480791013372	2.41389459102197e-12	7.74293264393123e-12	EGF containing fibulin extracellular matrix protein 2
ENSG00000112406	HECA	-0.800922	0.0815175403446848	8.77409716496208e-23	5.53425527782567e-22	hdc homolog, cell cycle regulator
ENSG00000147065	MSN	-0.810526	0.0965512433903031	4.66787007827012e-17	2.04264360990693e-16	moesin
ENSG00000053254	FOXN3	-0.811872	0.0921553966195737	1.25348828034381e-18	6.06072454001891e-18	forkhead box N3
ENSG00000129749	CHRNA10	-0.812576	0.128367062778039	2.45001258400419e-10	6.74695773133462e-10	cholinergic receptor nicotinic alpha 10 subunit
ENSG00000137801	THBS1	-0.813338	0.164605757264292	7.76733263668787e-07	1.61510750167373e-06	thrombospondin 1
ENSG00000151617	EDNRA	-0.813856	0.13808084988275	3.76833760768459e-09	9.45420197973981e-09	endothelin receptor type A
ENSG00000171033	PKIA	-0.817257	0.186031608002917	1.11742329293817e-05	2.11318762193212e-05	cAMP-dependent protein kinase inhibitor alpha
ENSG00000067606	PRKCZ	-0.817882	0.129598115286293	2.7739761331269e-10	7.60707372098419e-10	protein kinase C zeta
ENSG00000116741	RGS2	-0.818814	0.163639693123895	5.62222293193878e-07	1.18250959749683e-06	regulator of G protein signaling 2
ENSG00000128917	DLL4	-0.820909	0.112734655910132	3.2943507772626e-13	1.12400551700142e-12	delta like canonical Notch ligand 4
ENSG00000173846	PLK3	-0.821174	0.0956597472287028	9.13748579249822e-18	4.20522181059356e-17	polo like kinase 3
ENSG00000033800	PIAS1	-0.826891	0.0673901234809823	1.30919036630117e-34	1.57334149674568e-33	protein inhibitor of activated STAT 1
ENSG00000169515	CCDC8	-0.827825	0.157725838496484	1.53339442222857e-07	3.38289726907068e-07	coiled-coil domain containing 8
ENSG00000198959	TGM2	-0.828469	0.130531040175938	2.19684981801669e-10	6.06747298284453e-10	transglutaminase 2
ENSG00000058091	CDK14	-0.829265	0.126344730379768	5.25549317639498e-11	1.52222213361602e-10	cyclin dependent kinase 14
ENSG00000100292	HMOX1	-0.830171	0.132990905567039	4.31146360778907e-10	1.16541787713326e-09	heme oxygenase 1
ENSG00000166710	B2M	-0.830681	0.107344161042935	1.00608986471669e-14	3.7968393585236e-14	beta-2-microglobulin
ENSG00000114353	GNAI2	-0.834146	0.0743504149130415	3.28518988574048e-29	2.96678991009118e-28	G protein subunit alpha i2
ENSG00000168646	AXIN2	-0.835363	0.152395639066927	4.2163188307465e-08	9.76552733817e-08	axin 2
ENSG00000140285	FGF7	-0.835796	0.163807162723334	3.35525220749248e-07	7.17776623328841e-07	fibroblast growth factor 7
ENSG00000145287	PLAC8	-0.836481	0.224843934386711	0.000199008002506081	0.000335693986967157	placenta associated 8
ENSG00000160712	IL6R	-0.83651	0.120937856201655	4.61777931393262e-12	1.44934177248845e-11	interleukin 6 receptor
ENSG00000245848	CEBPA	-0.838028	0.17671856913763	2.11452105089728e-06	4.23976305512418e-06	CCAAT enhancer binding protein alpha
ENSG00000128918	ALDH1A2	-0.839692	0.26962644006697	0.00184394891551881	0.00281500595281421	aldehyde dehydrogenase 1 family member A2
ENSG00000111732	AICDA	-0.839855	0.258016343246578	0.00113373927478887	0.00177427170695608	activation induced cytidine deaminase
ENSG00000204472	AIF1	-0.844682	0.132429065115171	1.78977431632026e-10	4.97062097811954e-10	allograft inflammatory factor 1
ENSG00000092529	CAPN3	-0.84524	0.188924844597306	7.67879497025605e-06	1.47113461547098e-05	calpain 3
ENSG00000106123	EPHB6	-0.84548	0.213137789018008	7.28371079804769e-05	0.000128218946294825	EPH receptor B6
ENSG00000175857	GAPT	-0.849199	0.158718009073195	8.77792893586961e-08	1.97864105984177e-07	GRB2 binding adaptor protein, transmembrane
ENSG00000150907	FOXO1	-0.850824	0.121371887979695	2.3821406955772e-12	7.64451831067943e-12	forkhead box O1
ENSG00000115607	IL18RAP	-0.853276	0.164256769793429	2.04975103993715e-07	4.47445653839938e-07	interleukin 18 receptor accessory protein
ENSG00000102804	TSC22D1	-0.85593	0.102949429711457	9.24670859727027e-17	3.98480181694326e-16	TSC22 domain family member 1
ENSG00000064309	CDON	-0.85874	0.163804520783667	1.58442349818547e-07	3.49049379280268e-07	cell adhesion associated, oncogene regulated
ENSG00000159899	NPR2	-0.860958	0.0943601199801218	7.22878321523539e-20	3.77187660555624e-19	natriuretic peptide receptor 2
ENSG00000182568	SATB1	-0.86286	0.124870675509113	4.84563067243795e-12	1.51805360325732e-11	SATB homeobox 1
ENSG00000140299	BNIP2	-0.863028	0.0677551100320703	3.66128750709889e-37	4.99279824043437e-36	BCL2 interacting protein 2
ENSG00000010610	CD4	-0.863257	0.119919490084472	6.08171080899295e-13	2.03983219540286e-12	CD4 molecule
ENSG00000137575	SDCBP	-0.870086	0.0751743760429836	5.5661155096922e-31	5.55468276069929e-30	syndecan binding protein
ENSG00000198947	DMD	-0.870152	0.154259134690688	1.69216240665599e-08	4.03127230669446e-08	dystrophin
ENSG00000132932	ATP8A2	-0.870304	0.212545955272302	4.22786930305037e-05	7.60712279106671e-05	ATPase phospholipid transporting 8A2
ENSG00000103811	CTSH	-0.871284	0.182950052704023	1.91292581289116e-06	3.84962170984782e-06	cathepsin H
ENSG00000278570	NR2E3	-0.872187	0.164115493401393	1.06969477024294e-07	2.39281236095517e-07	nuclear receptor subfamily 2 group E member 3
ENSG00000186469	GNG2	-0.873861	0.107300436641956	3.82251092668491e-16	1.58232225677403e-15	G protein subunit gamma 2
ENSG00000119782	FKBP1B	-0.874291	0.156737157732613	2.43204772206829e-08	5.72573328447616e-08	FKBP prolyl isomerase 1B
ENSG00000110651	CD81	-0.8758	0.088331009517572	3.583446296867e-23	2.32582077397799e-22	CD81 molecule
ENSG00000151150	ANK3	-0.877398	0.147235234608944	2.5354598377433e-09	6.45925011847563e-09	ankyrin 3
ENSG00000111450	STX2	-0.883972	0.0837789807690709	5.01305209195171e-26	3.79381178565371e-25	syntaxin 2
ENSG00000030582	GRN	-0.886893	0.0932197067057528	1.83448583964864e-21	1.0628767190196e-20	granulin precursor
ENSG00000125968	ID1	-0.887505	0.178916751779713	7.03352252968813e-07	1.4680870334767e-06	inhibitor of DNA binding 1, HLH protein
ENSG00000162670	BRINP3	-0.88969	0.212713773523894	2.88234762740114e-05	5.26356544286474e-05	BMP/retinoic acid inducible neural specific 3
ENSG00000170961	HAS2	-0.894057	0.189248631679855	2.30970157533802e-06	4.61750238521316e-06	hyaluronan synthase 2
ENSG00000114446	IFT57	-0.894085	0.143497266580961	4.64418079144607e-10	1.25236749696385e-09	intraflagellar transport 57
ENSG00000104067	TJP1	-0.894104	0.079940335250737	4.84888116118175e-29	4.34661171037932e-28	tight junction protein 1
ENSG00000105137	SYDE1	-0.89664	0.116893160929698	1.71197126971465e-14	6.32733567517878e-14	synapse defective Rho GTPase homolog 1
ENSG00000115738	ID2	-0.898782	0.121409724933755	1.33261674687676e-13	4.66278760918503e-13	inhibitor of DNA binding 2
ENSG00000184481	FOXO4	-0.903122	0.0876544168332024	6.81452142619687e-25	4.86894692657469e-24	forkhead box O4
ENSG00000112175	BMP5	-0.903654	0.203277510795162	8.77208984174918e-06	1.67342817768616e-05	bone morphogenetic protein 5
ENSG00000170836	PPM1D	-0.904102	0.0613147228768926	3.29994768711803e-49	8.15633872375611e-48	protein phosphatase, Mg2+/Mn2+ dependent 1D
ENSG00000122122	SASH3	-0.904149	0.12660113497589	9.21758900551618e-13	3.04892240884658e-12	SAM and SH3 domain containing 3
ENSG00000151414	NEK7	-0.909807	0.0855298702104646	1.99822757587277e-26	1.5417359313846e-25	NIMA related kinase 7
ENSG00000265972	TXNIP	-0.916531	0.124493428639718	1.8106693763636e-13	6.27479778786694e-13	thioredoxin interacting protein
ENSG00000164683	HEY1	-0.918843	0.161828295045018	1.36367710823352e-08	3.26564275813421e-08	hes related family bHLH transcription factor with YRPW motif 1
ENSG00000134516	DOCK2	-0.919187	0.132467494915209	3.94982528257532e-12	1.24613690037464e-11	dedicator of cytokinesis 2
ENSG00000142178	SIK1	-0.919643	0.300751394052784	0.00222954743521803	0.00337278303850926	salt inducible kinase 1
ENSG00000123384	LRP1	-0.922495	0.115431048469625	1.33048861528387e-15	5.32979008313363e-15	LDL receptor related protein 1
ENSG00000130988	RGN	-0.92291	0.163812505498637	1.76139154831959e-08	4.19208723291458e-08	regucalcin
ENSG00000223865	HLA-DPB1	-0.925915	0.145485762413247	1.96180487017266e-10	5.43684677595926e-10	major histocompatibility complex, class II, DP beta 1
ENSG00000102409	BEX4	-0.928355	0.124566987256515	9.14817685180456e-14	3.2308358746612e-13	brain expressed X-linked 4
ENSG00000143867	OSR1	-0.928892	0.156868376603045	3.19071135039731e-09	8.05254474821997e-09	odd-skipped related transcription factor 1
ENSG00000129473	BCL2L2	-0.929612	0.0718722752337061	2.88526717191231e-38	4.12996365811185e-37	BCL2 like 2
ENSG00000124762	CDKN1A	-0.935206	0.114064631712896	2.42571259736455e-16	1.01824840084384e-15	cyclin dependent kinase inhibitor 1A
ENSG00000172889	EGFL7	-0.941079	0.147388738222907	1.71381124030282e-10	4.77056148982639e-10	EGF like domain multiple 7
ENSG00000169896	ITGAM	-0.941411	0.152791658875714	7.21033982630637e-10	1.91491220906356e-09	integrin subunit alpha M
ENSG00000159374	M1AP	-0.942013	0.193370984689549	1.10734776572532e-06	2.2758608511344e-06	meiosis 1 associated protein
ENSG00000136014	USP44	-0.947793	0.180923202586805	1.6175932076659e-07	3.55941673089526e-07	ubiquitin specific peptidase 44
ENSG00000181744	DIPK2A	-0.952189	0.104240350953327	6.56785044280949e-20	3.43967652540731e-19	divergent protein kinase domain 2A
ENSG00000140287	HDC	-0.95677	0.193658587758529	7.79234380670791e-07	1.62011011655542e-06	histidine decarboxylase
ENSG00000080503	SMARCA2	-0.960871	0.092858317506287	4.28620499410317e-25	3.09367215300188e-24	SWI/SNF related, matrix associated, actin dependent regulator of chromatin, subfamily a, member 2
ENSG00000148400	NOTCH1	-0.96232	0.100582966250753	1.09600760330283e-21	6.45346582207914e-21	notch receptor 1
ENSG00000151623	NR3C2	-0.963276	0.155852845331807	6.38288106274065e-10	1.70313655220312e-09	nuclear receptor subfamily 3 group C member 2
ENSG00000196126	HLA-DRB1	-0.963428	0.154368325827093	4.34506076693112e-10	1.17431275177469e-09	major histocompatibility complex, class II, DR beta 1
ENSG00000137070	IL11RA	-0.963651	0.102795784332974	6.95536450173e-21	3.88171884975118e-20	interleukin 11 receptor subunit alpha
ENSG00000137710	RDX	-0.969531	0.0940714807035536	6.59804556750021e-25	4.718240743286e-24	radixin
ENSG00000184304	PRKD1	-0.970092	0.137715134759964	1.86544067307307e-12	6.03191075215964e-12	protein kinase D1
ENSG00000164442	CITED2	-0.971057	0.138672490656886	2.51399861308294e-12	8.05398387631414e-12	Cbp/p300 interacting transactivator with Glu/Asp rich carboxy-terminal domain 2
ENSG00000111252	SH2B3	-0.972824	0.090274232137137	4.45361660600678e-27	3.5740325807053e-26	SH2B adaptor protein 3
ENSG00000134508	CABLES1	-0.973133	0.139081106335408	2.61742800084394e-12	8.37586811335174e-12	Cdk5 and Abl enzyme substrate 1
ENSG00000169403	PTAFR	-0.986166	0.14315489637844	5.62627533787957e-12	1.75679052737132e-11	platelet activating factor receptor
ENSG00000090776	EFNB1	-0.986334	0.143350865248506	5.96181876351141e-12	1.85726323667461e-11	ephrin B1
ENSG00000187391	MAGI2	-0.987642	0.117295338670984	3.76070145846377e-17	1.65632551932599e-16	membrane associated guanylate kinase, WW and PDZ domain containing 2
ENSG00000089041	P2RX7	-0.989584	0.137713974681805	6.68198988644685e-13	2.23455728650990e-12	purinergic receptor P2X 7
ENSG00000183134	PTGDR2	-0.991894	0.172097385830411	8.2357233873727e-09	2.01132380011881e-08	prostaglandin D2 receptor 2
ENSG00000186522	SEPTIN10	-0.991896	0.084547800749866	8.75964528927041e-32	9.07172765798072e-31	septin 10
ENSG00000069667	RORA	-0.994103	0.144125081541034	5.29240219425771e-12	1.65466628632749e-11	RAR related orphan receptor A
ENSG00000182636	NDN	-0.994873	0.132025375594641	4.86574821895092e-14	1.74782527383313e-13	necdin, MAGE family member
ENSG00000140678	ITGAX	-1.00124	0.139533986278532	7.20020672160714e-13	2.40124564230103e-12	integrin subunit alpha X
ENSG00000148158	SNX30	-1.00136	0.141196078258886	1.32210839710808e-12	4.31856574967787e-12	sorting nexin family member 30
ENSG00000117020	AKT3	-1.00205	0.135099986993546	1.19724498972381e-13	4.19776310314504e-13	AKT serine/threonine kinase 3
ENSG00000213626	LBH	-1.00419	0.107468457909975	9.27479978787315e-21	5.13906713563972e-20	LBH regulator of WNT signaling pathway
ENSG00000187908	DMBT1	-1.00471	0.314177138341	0.00138430084969003	0.0021415607668285	deleted in malignant brain tumors 1
ENSG00000231389	HLA-DPA1	-1.00553	0.150714873053021	2.52793113288151e-11	7.51003999207724e-11	major histocompatibility complex, class II, DP alpha 1
ENSG00000124171	PARD6B	-1.0058	0.118241340676414	1.79548175306246e-17	8.09442396893615e-17	par-6 family cell polarity regulator beta
ENSG00000125538	IL1B	-1.00709	0.184259798048538	4.61376540489081e-08	1.06483551452454e-07	interleukin 1 beta
ENSG00000026508	CD44	-1.00872	0.121434678568511	9.84395009996851e-17	4.236810211338e-16	CD44 molecule (Indian blood group)
ENSG00000163697	APBB2	-1.00969	0.0980945587681891	7.5734521536602e-25	5.39985550830154e-24	amyloid beta precursor protein binding family B member 2
ENSG00000197646	PDCD1LG2	-1.01135	0.1572714059084	1.27073162511835e-10	3.57820686953758e-10	programmed cell death 1 ligand 2
ENSG00000163132	MSX1	-1.01144	0.165053651287862	8.90271797480788e-10	2.34787095473958e-09	msh homeobox 1
ENSG00000116133	DHCR24	-1.01336	0.1069472104904	2.66034512803697e-21	1.52474448608927e-20	24-dehydrocholesterol reductase
ENSG00000172037	LAMB2	-1.01389	0.0901910721349699	2.54754719595618e-29	2.3178726627734e-28	laminin subunit beta 2
ENSG00000100906	NFKBIA	-1.02285	0.114835010605337	5.23723369752652e-19	2.59723415066896e-18	NFKB inhibitor alpha
ENSG00000145675	PIK3R1	-1.02336	0.101298713978691	5.38817048422904e-24	3.64607397868344e-23	phosphoinositide-3-kinase regulatory subunit 1
ENSG00000162545	CAMK2N1	-1.02392	0.181552835332435	1.70274436348619e-08	4.05507753340308e-08	calcium/calmodulin dependent protein kinase II inhibitor 1
ENSG00000018408	WWTR1	-1.02404	0.0939952642111024	1.22350500872242e-27	1.01145856457583e-26	WW domain containing transcription regulator 1
ENSG00000105989	WNT2	-1.0248	0.165910187605157	6.54101881909461e-10	1.7436906257831e-09	Wnt family member 2
ENSG00000233608	TWIST2	-1.02571	0.167602379333017	9.36471752111973e-10	2.46359872287501e-09	twist family bHLH transcription factor 2
ENSG00000129757	CDKN1C	-1.02656	0.133376038235627	1.39612742790755e-14	5.20296886074246e-14	cyclin dependent kinase inhibitor 1C
ENSG00000033327	GAB2	-1.02666	0.10467327076648	1.0375023354648e-22	6.51503959179427e-22	GRB2 associated binding protein 2
ENSG00000182585	EPGN	-1.0282	0.362557094004128	0.00456863888354801	0.00665778594693067	epithelial mitogen
ENSG00000166341	DCHS1	-1.02831	0.125077640079541	2.01236988539816e-16	8.48929543567248e-16	dachsous cadherin-related 1
ENSG00000183580	FBXL7	-1.02843	0.127957285469647	9.18697551319936e-16	3.71344232474341e-15	F-box and leucine rich repeat protein 7
ENSG00000144677	CTDSPL	-1.02951	0.0915640002659133	2.4891000943347e-29	2.26590723255683e-28	CTD small phosphatase like
ENSG00000072274	TFRC	-1.03085	0.139857474771061	1.69741623590741e-13	5.8931325217651e-13	transferrin receptor
ENSG00000198909	MAP3K3	-1.03225	0.0721093771090749	1.76252653863142e-46	3.8180590814557e-45	mitogen-activated protein kinase kinase kinase 3
ENSG00000079335	CDC14A	-1.03408	0.11123820262784	1.45672852628644e-20	7.97542452978135e-20	cell division cycle 14A
ENSG00000107099	DOCK8	-1.04167	0.123695688646305	3.7244143623806e-17	1.64076855524047e-16	dedicator of cytokinesis 8
ENSG00000008086	CDKL5	-1.04362	0.111496004184718	7.9633385440978e-21	4.42682484283698e-20	cyclin dependent kinase like 5
ENSG00000137707	BTG4	-1.04538	0.310432761839353	0.00075855955754943	0.00120734792925197	BTG anti-proliferation factor 4
ENSG00000149451	ADAM33	-1.05122	0.201143254226036	1.72983079260234e-07	3.79754358742613e-07	ADAM metallopeptidase domain 33
ENSG00000027075	PRKCH	-1.05153	0.0792255694104039	3.3363200950649e-40	5.29236224035249e-39	protein kinase C eta
ENSG00000104728	ARHGEF10	-1.0519	0.105113353199926	1.41608884836201e-23	9.37352700132188e-23	Rho guanine nucleotide exchange factor 10
ENSG00000085741	WNT11	-1.05268	0.205332757639858	2.94835711903989e-07	6.34241781268479e-07	Wnt family member 11
ENSG00000008226	DLEC1	-1.05317	0.240197860436395	1.16207693823005e-05	2.19470439078209e-05	DLEC1 cilia and flagella associated protein
ENSG00000036672	USP2	-1.05623	0.172290621546666	8.76065943834859e-10	2.31184068511977e-09	ubiquitin specific peptidase 2
ENSG00000165996	HACD1	-1.06004	0.176607735750332	1.94605003856011e-09	5.0034141073049e-09	3-hydroxyacyl-CoA dehydratase 1
ENSG00000109943	CRTAM	-1.06056	0.161530344100206	5.17812333057538e-11	1.50134675594944e-10	cytotoxic and regulatory T cell molecule
ENSG00000125266	EFNB2	-1.0637	0.138368931617602	1.50166811166086e-14	5.57795243311334e-14	ephrin B2
ENSG00000143995	MEIS1	-1.06722	0.123872952093082	6.9682085531244e-18	3.23401709732206e-17	Meis homeobox 1
ENSG00000143248	RGS5	-1.06975	0.134181805275427	1.55676890233725e-15	6.20700004319929e-15	regulator of G protein signaling 5
ENSG00000092969	TGFB2	-1.07114	0.184630249741398	6.57061961768254e-09	1.6190897927647e-08	transforming growth factor beta 2
ENSG00000006210	CX3CL1	-1.07404	0.193284576146159	2.74762483182657e-08	6.44726925144347e-08	C-X3-C motif chemokine ligand 1
ENSG00000151090	THRB	-1.07686	0.153374540570637	2.20135819440036e-12	7.08576492443274e-12	thyroid hormone receptor beta
ENSG00000136848	DAB2IP	-1.0799	0.0915784220319535	4.28890149952306e-32	4.52156044633538e-31	DAB2 interacting protein
ENSG00000134533	RERG	-1.08053	0.154024796120725	2.29424568514065e-12	7.3735868221162e-12	RAS like estrogen regulated growth inhibitor
ENSG00000149577	SIDT2	-1.08629	0.0766129311275519	1.23807719280551e-45	2.58642538865573e-44	SID1 transmembrane family member 2
ENSG00000167552	TUBA1A	-1.0889	0.124014344459839	1.6278654196877e-18	7.82857790208974e-18	tubulin alpha 1a
ENSG00000177606	JUN	-1.0922	0.119785219668803	7.6560308357716e-20	3.98991125842158e-19	Jun proto-oncogene, AP-1 transcription factor subunit
ENSG00000003137	CYP26B1	-1.09356	0.17235002721063	2.22473283110968e-10	6.14149055081496e-10	cytochrome P450 family 26 subfamily B member 1
ENSG00000153071	DAB2	-1.09384	0.113229795800571	4.44133527147829e-22	2.66589856305995e-21	DAB adaptor protein 2
ENSG00000071246	VASH1	-1.09703	0.101818881257375	4.55286741896848e-27	3.64851604427705e-26	vasohibin 1
ENSG00000131018	SYNE1	-1.09948	0.150269879798126	2.54174604969027e-13	8.72650748535898e-13	spectrin repeat containing nuclear envelope protein 1
ENSG00000214575	CPEB1	-1.10006	0.194361869209079	1.51519883698919e-08	3.61881407626422e-08	cytoplasmic polyadenylation element binding protein 1
ENSG00000197272	IL27	-1.1018	0.166892651448423	4.0607258273457e-11	1.18728752912678e-10	interleukin 27
ENSG00000136205	TNS3	-1.10193	0.0928022723688002	1.6161818789659e-32	1.7449633556708e-31	tensin 3
ENSG00000196628	TCF4	-1.10351	0.12498444460431	1.054436401618e-18	5.12451872235329e-18	transcription factor 4
ENSG00000129993	CBFA2T3	-1.10835	0.156062185661611	1.22998483671554e-12	4.02693341323599e-12	CBFA2/RUNX1 partner transcriptional co-repressor 3
ENSG00000101665	SMAD7	-1.10835	0.085747556536075	3.2202847891047e-38	4.60563017987599e-37	SMAD family member 7
ENSG00000162733	DDR2	-1.10958	0.136454562795138	4.24013237135541e-16	1.75050864226508e-15	discoidin domain receptor tyrosine kinase 2
ENSG00000135547	HEY2	-1.11068	0.143546607143156	1.01444744049965e-14	3.82413627259954e-14	hes related family bHLH transcription factor with YRPW motif 2
ENSG00000104894	CD37	-1.11363	0.136350854620886	3.15177996195627e-16	1.31491703270526e-15	CD37 molecule
ENSG00000155926	SLA	-1.11417	0.129751214701832	8.92794091375092e-18	4.11323855969478e-17	Src like adaptor
ENSG00000114166	KAT2B	-1.1173	0.0997036691587717	3.79955523765992e-29	3.41859454055063e-28	lysine acetyltransferase 2B
ENSG00000007264	MATK	-1.11788	0.149697750801881	8.1695557986468e-14	2.89302991161992e-13	megakaryocyte-associated tyrosine kinase
ENSG00000116117	PARD3B	-1.12248	0.115371994599431	2.26338550857957e-22	1.39099640670024e-21	par-3 family cell polarity regulator beta
ENSG00000118503	TNFAIP3	-1.12386	0.132873692895675	2.71764178938113e-17	1.20756463622749e-16	TNF alpha induced protein 3
ENSG00000107968	MAP3K8	-1.12516	0.108648069482397	3.93146097768376e-25	2.84366201299499e-24	mitogen-activated protein kinase kinase kinase 8
ENSG00000155090	KLF10	-1.13584	0.0872287725011418	9.24264901346091e-39	1.35142946237234e-37	Kruppel like factor 10
ENSG00000141744	PNMT	-1.13763	0.25502305072344	8.16157920156362e-06	1.5602884128453e-05	phenylethanolamine N-methyltransferase
ENSG00000131196	NFATC1	-1.14475	0.103241498755765	1.43379931259863e-28	1.24906543600101e-27	nuclear factor of activated T cells 1
ENSG00000100490	CDKL1	-1.14625	0.136466311767602	4.48424471513345e-17	1.96583091984646e-16	cyclin dependent kinase like 1
ENSG00000121101	TEX14	-1.14808	0.146531135486829	4.68537302401351e-15	1.80586510139052e-14	testis expressed 14, intercellular bridge forming factor
ENSG00000117318	ID3	-1.14844	0.127607046624721	2.26068680018679e-19	1.14789426805543e-18	inhibitor of DNA binding 3, HLH protein
ENSG00000134245	WNT2B	-1.14851	0.142576075749547	7.91921525660691e-16	3.21399177657758e-15	Wnt family member 2B
ENSG00000065325	GLP2R	-1.14947	0.320674077691369	0.000337678601795319	0.000557227037702998	glucagon like peptide 2 receptor
ENSG00000196159	FAT4	-1.15541	0.172886782746729	2.34056524470912e-11	6.96684645455427e-11	FAT atypical cadherin 4
ENSG00000138738	PRDM5	-1.15573	0.119880397876627	5.38456431209355e-22	3.22183378350284e-21	PR/SET domain 5
ENSG00000116833	NR5A2	-1.15719	0.150600982671209	1.5439160727791e-14	5.72737626911182e-14	nuclear receptor subfamily 5 group A member 2
ENSG00000105205	CLC	-1.15846	0.381830135522301	0.00241362861286192	0.00363476395339329	Charcot-Leyden crystal galectin
ENSG00000101445	PPP1R16B	-1.15949	0.14399778536369	8.13764545329601e-16	3.29870467063883e-15	protein phosphatase 1 regulatory subunit 16B
ENSG00000118520	ARG1	-1.16189	0.201433287690431	8.01537671313939e-09	1.95863602539065e-08	arginase 1
ENSG00000162511	LAPTM5	-1.16211	0.123250632963813	4.14749785896961e-21	2.34937378720114e-20	lysosomal protein transmembrane 5
ENSG00000064201	TSPAN32	-1.16381	0.159864853616986	3.33913459403369e-13	1.13882839493668e-12	tetraspanin 32
ENSG00000171223	JUNB	-1.16674	0.120738881607363	4.3153317204856e-22	2.59301116278649e-21	JunB proto-oncogene, AP-1 transcription factor subunit
ENSG00000187098	MITF	-1.16766	0.116695442538047	1.43311492497233e-23	9.47884842440856e-23	melanocyte inducing transcription factor
ENSG00000244405	ETV5	-1.16835	0.115922033308759	6.85906817009934e-24	4.6175160028717e-23	ETS variant transcription factor 5
ENSG00000122420	PTGFR	-1.16997	0.257157880664482	5.37436312554677e-06	1.04244376582551e-05	prostaglandin F receptor
ENSG00000156052	GNAQ	-1.17304	0.0802741222459318	2.32178735505893e-48	5.45331408463772e-47	G protein subunit alpha q
ENSG00000118495	PLAGL1	-1.17401	0.139967665498948	4.95683286839211e-17	2.16408069132241e-16	PLAG1 like zinc finger 1
ENSG00000106992	AK1	-1.17636	0.142180437265153	1.29818349272128e-16	5.54384989797222e-16	adenylate kinase 1
ENSG00000134954	ETS1	-1.17753	0.1126146868732	1.37139834768255e-25	1.01218007388636e-24	ETS proto-oncogene 1, transcription factor
ENSG00000118971	CCND2	-1.17845	0.140141435299435	4.13555366322437e-17	1.81624716020481e-16	cyclin D2
ENSG00000019485	PRDM11	-1.1812	0.0924984716663914	2.41285976575499e-37	3.31695071274564e-36	PR/SET domain 11
ENSG00000109743	BST1	-1.18754	0.139504326103476	1.70133604221774e-17	7.68629633313302e-17	bone marrow stromal cell antigen 1
ENSG00000137098	SPAG8	-1.18756	0.196188657986129	1.42050474088824e-09	3.68676482277237e-09	sperm associated antigen 8
ENSG00000118515	SGK1	-1.18831	0.13008847604037	6.56132920291712e-20	3.43731987355532e-19	serum/glucocorticoid regulated kinase 1
ENSG00000171444	MCC	-1.1898	0.134636170126712	9.82154779100736e-19	4.78006354281855e-18	MCC regulator of WNT signaling pathway
ENSG00000138395	CDK15	-1.19278	0.171366653105342	3.3929479334162e-12	1.07543484823378e-11	cyclin dependent kinase 15
ENSG00000150457	LATS2	-1.19553	0.0811662236132719	4.17729163293384e-49	1.02949049591362e-47	large tumor suppressor kinase 2
ENSG00000026025	VIM	-1.19703	0.113910717682691	7.89299362268818e-26	5.88685774358827e-25	vimentin
ENSG00000170959	DCDC1	-1.20086	0.26188802447347	4.5316494140606e-06	8.83318412266169e-06	doublecortin domain containing 1
ENSG00000135049	AGTPBP1	-1.20246	0.0813688625182205	2.03270138284756e-49	5.06834120459277e-48	ATP/GTP binding protein 1
ENSG00000239697	TNFSF12	-1.20251	0.0985155645754324	2.87535397047336e-34	3.37908737165857e-33	TNF superfamily member 12
ENSG00000161955	TNFSF13	-1.20698	0.10888627463429	1.48699610059914e-28	1.29342039338559e-27	TNF superfamily member 13
ENSG00000109099	PMP22	-1.20719	0.107389850075589	2.55996551706417e-29	2.32792586190782e-28	peripheral myelin protein 22
ENSG00000133101	CCNA1	-1.20959	0.270290578866016	7.63527463430761e-06	1.46312649488845e-05	cyclin A1
ENSG00000005844	ITGAL	-1.21673	0.136429751484223	4.73091153330207e-19	2.35300235811061e-18	integrin subunit alpha L
ENSG00000112425	EPM2A	-1.22199	0.0796698983322785	4.25174867577297e-53	1.24656872812964e-51	EPM2A glucan phosphatase, laforin
ENSG00000101265	RASSF2	-1.22501	0.116474532910787	7.1821377529995e-26	5.37317432862985e-25	Ras association domain family member 2
ENSG00000163491	NEK10	-1.23315	0.231669573260205	1.02133261769736e-07	2.28944913840543e-07	NIMA related kinase 10
ENSG00000196209	SIRPB2	-1.23535	0.136043959299958	1.08044477984078e-19	5.58958426565026e-19	signal regulatory protein beta 2
ENSG00000152661	GJA1	-1.23707	0.161951336869249	2.1972797668978e-14	8.0771168257884e-14	gap junction protein alpha 1
ENSG00000197019	SERTAD1	-1.24097	0.114395159043496	2.03709704692141e-27	1.66222818056135e-26	SERTA domain containing 1
ENSG00000185862	EVI2B	-1.24255	0.126501977955448	9.01746530148468e-23	5.68143747505546e-22	ecotropic viral integration site 2B
ENSG00000137486	ARRB1	-1.24806	0.110340673905173	1.15828550032928e-29	1.07455782504634e-28	arrestin beta 1
ENSG00000188487	INSC	-1.24842	0.283480844214714	1.06332808133087e-05	2.01469571287259e-05	INSC spindle orientation adaptor protein
ENSG00000100154	TTC28	-1.24974	0.105892732501675	3.81328333554455e-32	4.03515140764997e-31	tetratricopeptide repeat domain 28
ENSG00000150764	DIXDC1	-1.25313	0.0948853993687329	8.01568821819217e-40	1.2516692208481e-38	DIX domain containing 1
ENSG00000107798	LIPA	-1.25736	0.121983283246998	6.51000092810795e-25	4.65723877923751e-24	lipase A, lysosomal acid type
ENSG00000136630	HLX	-1.26306	0.123310437665398	1.27358677295234e-24	8.94561878316997e-24	H2.0 like homeobox
ENSG00000143816	WNT9A	-1.26307	0.141267371142068	3.85735634912482e-19	1.93094921156513e-18	Wnt family member 9A
ENSG00000107562	CXCL12	-1.26765	0.147646874501514	9.03192935386055e-18	4.1588940877985e-17	C-X-C motif chemokine ligand 12
ENSG00000157368	IL34	-1.26978	0.165546842821017	1.71709384735853e-14	6.3448893686075e-14	interleukin 34
ENSG00000123338	NCKAP1L	-1.27135	0.130537575694787	2.04826602994079e-22	1.26381581419242e-21	NCK associated protein 1 like
ENSG00000164129	NPY5R	-1.27344	0.359293994266736	0.000393698908536632	0.00064472745952094	neuropeptide Y receptor Y5
ENSG00000159388	BTG2	-1.29504	0.143528274157889	1.83235482877397e-19	9.36482092989256e-19	BTG anti-proliferation factor 2
ENSG00000134962	KLB	-1.29702	0.295351478881939	1.1260563802025e-05	2.12880364039395e-05	klotho beta
ENSG00000136960	ENPP2	-1.29975	0.132125436163916	7.78209523586046e-23	4.93785557782862e-22	ectonucleotide pyrophosphatase/phosphodiesterase 2
ENSG00000147883	CDKN2B	-1.29975	0.153755538812233	2.83036607009537e-17	1.25535667767271e-16	cyclin dependent kinase inhibitor 2B
ENSG00000239474	KLHL41	-1.30156	0.179738583617732	4.43987264886439e-13	1.50218930350058e-12	kelch like family member 41
ENSG00000115008	IL1A	-1.30561	0.26042932942256	5.35092764338053e-07	1.12795989309143e-06	interleukin 1 alpha
ENSG00000172005	MAL	-1.30805	0.189082455897045	4.58478214154873e-12	1.43978246199513e-11	mal, T cell differentiation protein
ENSG00000138411	HECW2	-1.30868	0.124991280921335	1.18420908924878e-25	8.77449915584986e-25	HECT, C2 and WW domain containing E3 ubiquitin protein ligase 2
ENSG00000169554	ZEB2	-1.31049	0.131884559743824	2.88451935508244e-23	1.87935830012172e-22	zinc finger E-box binding homeobox 2
ENSG00000163501	IHH	-1.31572	0.34443007483643	0.000133453289748322	0.000228675251125576	Indian hedgehog signaling molecule
ENSG00000176014	TUBB6	-1.32252	0.128806046889297	9.87074448169953e-25	6.99674905841186e-24	tubulin beta 6 class V
ENSG00000158517	NCF1	-1.32503	0.148054349601511	3.56763462881197e-19	1.79013357518287e-18	neutrophil cytosolic factor 1
ENSG00000204217	BMPR2	-1.32527	0.082714644109079	8.94925261082094e-58	3.16386778891913e-56	bone morphogenetic protein receptor type 2
ENSG00000007372	PAX6	-1.33224	0.128905628715874	4.89214894763889e-25	3.52354904085554e-24	paired box 6
ENSG00000148516	ZEB1	-1.33354	0.115860817895184	1.17740792553485e-30	1.15266676878066e-29	zinc finger E-box binding homeobox 1
ENSG00000101336	HCK	-1.33467	0.144390544126813	2.38604028342442e-20	1.28685743798389e-19	HCK proto-oncogene, Src family tyrosine kinase
ENSG00000122223	CD244	-1.34253	0.150087090007401	3.71989349414919e-19	1.864332121073e-18	CD244 molecule
ENSG00000204592	HLA-E	-1.3427	0.0964131580015024	4.36843664941378e-44	8.4128273186049e-43	major histocompatibility complex, class I, E
ENSG00000037280	FLT4	-1.34419	0.121804877904954	2.57270953402357e-28	2.21401445476067e-27	fms related receptor tyrosine kinase 4
ENSG00000185532	PRKG1	-1.34537	0.131751302398534	1.76242317475609e-24	1.22677061345589e-23	protein kinase cGMP-dependent 1
ENSG00000162493	PDPN	-1.35009	0.153068739674801	1.14330885365645e-18	5.54376020998799e-18	podoplanin
ENSG00000160013	PTGIR	-1.35027	0.113034902622822	6.84280297904143e-33	7.56087489659516e-32	prostaglandin I2 receptor
ENSG00000204482	LST1	-1.35055	0.152609468784997	8.77321634344085e-19	4.28333459432132e-18	leukocyte specific transcript 1
ENSG00000077942	FBLN1	-1.35441	0.146356083886917	2.15826989540783e-20	1.16808973810981e-19	fibulin 1
ENSG00000163106	HPGDS	-1.36098	0.185988189662074	2.52484949101966e-13	8.67375062520996e-13	hematopoietic prostaglandin D synthase
ENSG00000175662	TOM1L2	-1.36611	0.089046720372139	4.03572503184822e-53	1.18527641047632e-51	target of myb1 like 2 membrane trafficking protein
ENSG00000166313	APBB1	-1.36798	0.116017369356653	4.33393444116498e-32	4.56620540099198e-31	amyloid beta precursor protein binding family B member 1
ENSG00000169926	KLF13	-1.38101	0.0916837061257689	2.84642017316899e-51	7.79442432282425e-50	Kruppel like factor 13
ENSG00000102547	CAB39L	-1.38423	0.105664629103868	3.28319194026563e-39	4.91034995111848e-38	calcium binding protein 39 like
ENSG00000010671	BTK	-1.38908	0.129063581364213	5.15840946833192e-27	4.12599967116577e-26	Bruton tyrosine kinase
ENSG00000173482	PTPRM	-1.38948	0.123108222343955	1.52704062868362e-29	1.40820639320851e-28	protein tyrosine phosphatase receptor type M
ENSG00000079819	EPB41L2	-1.40247	0.112314063218106	8.79066697509118e-36	1.12057939963587e-34	erythrocyte membrane protein band 4.1 like 2
ENSG00000111077	TNS2	-1.40701	0.114698864833125	1.36195417829351e-34	1.63559539561307e-33	tensin 2
ENSG00000073712	FERMT2	-1.40881	0.0919818075845193	5.96553080183497e-53	1.73705224803431e-51	fermitin family member 2
ENSG00000169031	COL4A3	-1.41164	0.206761916589416	8.64996879307799e-12	2.66327574373151e-11	collagen type IV alpha 3 chain
ENSG00000198835	GJC2	-1.41348	0.155170917553719	8.30259094629566e-20	4.31760119393755e-19	gap junction protein gamma 2
ENSG00000105383	CD33	-1.44528	0.139083372770892	2.71166481090554e-25	1.97650493396694e-24	CD33 molecule
ENSG00000141639	MAPK4	-1.44722	0.331986280655959	1.30498743727562e-05	2.45614957065544e-05	mitogen-activated protein kinase 4
ENSG00000130522	JUND	-1.4506	0.111324360599042	8.21416390217395e-39	1.20832056363727e-37	JunD proto-oncogene, AP-1 transcription factor subunit
ENSG00000151490	PTPRO	-1.45543	0.148599270154357	1.19095472334865e-22	7.46211682776118e-22	protein tyrosine phosphatase receptor type O
ENSG00000163563	MNDA	-1.46809	0.145000213625983	4.29030377610845e-24	2.91943240146955e-23	myeloid cell nuclear differentiation antigen
ENSG00000134817	APLNR	-1.47602	0.151735413635787	2.29924171578022e-22	1.41201175069855e-21	apelin receptor
ENSG00000143196	DPT	-1.48165	0.1796356824528	1.60945715820832e-16	6.82344028305474e-16	dermatopontin
ENSG00000011600	TYROBP	-1.48509	0.148781380366468	1.83294632735059e-23	1.20484160404317e-22	transmembrane immune signaling adaptor TYROBP
ENSG00000089225	TBX5	-1.48565	0.133874308606776	1.29206290258859e-28	1.12790193318885e-27	T-box transcription factor 5
ENSG00000100311	PDGFB	-1.48692	0.122054818480506	3.85654085869275e-34	4.49797512359878e-33	platelet derived growth factor subunit B
ENSG00000165795	NDRG2	-1.49291	0.140064142511174	1.58700090440108e-26	1.23003420142846e-25	NDRG family member 2
ENSG00000130176	CNN1	-1.49334	0.158580070289839	4.64511066495729e-21	2.62338448547322e-20	calponin 1
ENSG00000198624	CCDC69	-1.49701	0.122902629424095	3.95233216017724e-34	4.60338413587767e-33	coiled-coil domain containing 69
ENSG00000133026	MYH10	-1.50232	0.118336803608069	6.27717796742389e-37	8.49191816515858e-36	myosin heavy chain 10
ENSG00000108387	SEPTIN4	-1.5109	0.104897031241607	4.90855264317799e-47	1.08121680954976e-45	septin 4
ENSG00000108691	CCL2	-1.51144	0.159311968724408	2.3706681799956e-21	1.3637757916382e-20	C-C motif chemokine ligand 2
ENSG00000240583	AQP1	-1.52206	0.228794019068599	2.8807392100705e-11	8.52095499517287e-11	aquaporin 1 (Colton blood group)
ENSG00000168874	ATOH8	-1.53053	0.226982727418149	1.55214271598133e-11	4.69146585233959e-11	atonal bHLH transcription factor 8
ENSG00000182389	CACNB4	-1.53188	0.20384775801756	5.69957103740211e-14	2.04173594883132e-13	calcium voltage-gated channel auxiliary subunit beta 4
ENSG00000146469	VIP	-1.53228	0.19023565445555	7.96998032659809e-16	3.23228035902219e-15	vasoactive intestinal peptide
ENSG00000070808	CAMK2A	-1.53951	0.17266889972878	4.83698267447469e-19	2.40364963119351e-18	calcium/calmodulin dependent protein kinase II alpha
ENSG00000136869	TLR4	-1.56109	0.141819728275574	3.51336591745931e-28	2.99472618678674e-27	toll like receptor 4
ENSG00000189350	TOGARAM2	-1.56424	0.221498970700935	1.64041347168603e-12	5.32148628119437e-12	TOG array regulator of axonemal microtubules 2
ENSG00000111859	NEDD9	-1.56673	0.147454603259687	2.27674847865788e-26	1.74948521823665e-25	neural precursor cell expressed, developmentally down-regulated 9
ENSG00000120129	DUSP1	-1.57171	0.162050356189553	3.04781933871861e-22	1.84968479139579e-21	dual specificity phosphatase 1
ENSG00000168329	CX3CR1	-1.57223	0.195533996623345	8.93308933053285e-16	3.61339638595888e-15	C-X3-C motif chemokine receptor 1
ENSG00000065675	PRKCQ	-1.5762	0.147451220470248	1.13801001495442e-26	8.92201950405712e-26	protein kinase C theta
ENSG00000101349	PAK5	-1.57786	0.331824353111195	1.98337606146571e-06	3.98573740548621e-06	p21 (RAC1) activated kinase 5
ENSG00000132170	PPARG	-1.5809	0.17304220584742	6.48660643931599e-20	3.39922164870781e-19	peroxisome proliferator activated receptor gamma
ENSG00000171522	PTGER4	-1.58198	0.132899211286343	1.13319663743551e-32	1.23209775061323e-31	prostaglandin E receptor 4
ENSG00000138735	PDE5A	-1.58331	0.131811087132625	3.07435517362464e-33	3.44850987648331e-32	phosphodiesterase 5A
ENSG00000085563	ABCB1	-1.58616	0.163390484037722	2.79412833532584e-22	1.70179628732865e-21	ATP binding cassette subfamily B member 1
ENSG00000132688	NES	-1.58769	0.145262897073805	8.30476674781074e-28	6.9430953071053e-27	nestin
ENSG00000113594	LIFR	-1.58772	0.15103884226605	7.60612064469193e-26	5.67787890970089e-25	LIF receptor subunit alpha
ENSG00000115380	EFEMP1	-1.59286	0.147614434603698	3.81081085290892e-27	3.06976970884491e-26	EGF containing fibulin extracellular matrix protein 1
ENSG00000070614	NDST1	-1.59619	0.085010280584416	1.17638683420496e-78	9.39176437354711e-77	N-deacetylase and N-sulfotransferase 1
ENSG00000107738	VSIR	-1.59695	0.0978024626071011	6.21028160084531e-60	2.38387897567437e-58	V-set immunoregulatory receptor
ENSG00000118523	CCN2	-1.60107	0.146898580836394	1.16293285779805e-27	9.63257342759663e-27	cellular communication network factor 2
ENSG00000106004	HOXA5	-1.60204	0.134932300050671	1.63621517339153e-32	1.76547201925907e-31	homeobox A5
ENSG00000106991	ENG	-1.60841	0.113179617806663	7.81627939278267e-46	1.64499790933502e-44	endoglin
ENSG00000142871	CCN1	-1.63133	0.149158618379042	7.68067455781519e-28	6.43081589638834e-27	cellular communication network factor 1
ENSG00000197256	KANK2	-1.63858	0.0839207924448005	6.68344193424916e-85	7.33238258657464e-83	KN motif and ankyrin repeat domains 2
ENSG00000203883	SOX18	-1.6386	0.134470557718595	3.7103495467489e-34	4.33341305236711e-33	SRY-box transcription factor 18
ENSG00000171388	APLN	-1.6423	0.185290198763493	7.76248985022265e-19	3.79750114795846e-18	apelin
ENSG00000153902	LGI4	-1.65726	0.121436523425081	2.09889121241324e-42	3.72175652420095e-41	leucine rich repeat LGI family member 4
ENSG00000163513	TGFBR2	-1.65888	0.104941700617323	2.7552137661008e-56	9.22291537254804e-55	transforming growth factor beta receptor 2
ENSG00000134532	SOX5	-1.66269	0.165557612877725	9.86690538733033e-24	6.5772922819111e-23	SRY-box transcription factor 5
ENSG00000119138	KLF9	-1.66275	0.116197569244263	1.90300477878534e-46	4.10667465269603e-45	Kruppel like factor 9
ENSG00000174059	CD34	-1.66561	0.113437537970457	8.27313371258943e-49	2.00405468351258e-47	CD34 molecule
ENSG00000141052	MYOCD	-1.68184	0.228549682092419	1.85668311320824e-13	6.4290157483417e-13	myocardin
ENSG00000171368	TPPP	-1.68378	0.184455627520902	6.95344446217848e-20	3.63601854487531e-19	tubulin polymerization promoting protein
ENSG00000178568	ERBB4	-1.688	0.247997196550873	9.99810262007539e-12	3.06448693320804e-11	erb-b2 receptor tyrosine kinase 4
ENSG00000066629	EML1	-1.69317	0.126421837016587	6.64505772020352e-41	1.09921407132355e-39	EMAP like 1
ENSG00000082175	PGR	-1.69873	0.176502820052313	6.30866191117861e-22	3.76152860447378e-21	progesterone receptor
ENSG00000107317	PTGDS	-1.70665	0.180446501058959	3.14108103118219e-21	1.79241889044474e-20	prostaglandin D2 synthase
ENSG00000159433	STARD9	-1.70828	0.146774558418732	2.61737118225561e-31	2.65404871522103e-30	StAR related lipid transfer domain containing 9
ENSG00000129744	ART1	-1.72127	0.28211301352932	1.05167044162561e-09	2.75133167074515e-09	ADP-ribosyltransferase 1
ENSG00000109501	WFS1	-1.72805	0.103523250316437	1.48933934006776e-62	6.37939936469829e-61	wolframin ER transmembrane glycoprotein
ENSG00000159640	ACE	-1.73087	0.125745839835421	4.14716109884862e-43	7.59940457822422e-42	angiotensin I converting enzyme
ENSG00000102145	GATA1	-1.73462	0.159496098731903	1.50606420101018e-27	1.23722810329363e-26	GATA binding protein 1
ENSG00000115306	SPTBN1	-1.73494	0.0953298236212558	5.22517462193884e-74	3.54000376279163e-72	spectrin beta, non-erythrocytic 1
ENSG00000183087	GAS6	-1.73601	0.1297364938048	7.80512239780981e-41	1.28610568192593e-39	growth arrest specific 6
ENSG00000145777	TSLP	-1.73882	0.201844237590454	7.01491745510525e-18	3.25391902138747e-17	thymic stromal lymphopoietin
ENSG00000141448	GATA6	-1.74182	0.164295156092563	2.92309732529289e-26	2.23604453515995e-25	GATA binding protein 6
ENSG00000179388	EGR3	-1.74646	0.177533469814352	7.7723612947436e-23	4.93352011262094e-22	early growth response 3
ENSG00000197381	ADARB1	-1.75077	0.103901269667514	1.04310316199759e-63	4.69258446290184e-62	adenosine deaminase RNA specific B1
ENSG00000165702	GFI1B	-1.75166	0.250488328209089	2.69080239872394e-12	8.60742941879244e-12	growth factor independent 1B transcriptional repressor
ENSG00000125845	BMP2	-1.75776	0.182502851160114	5.89019220403258e-22	3.51694938306088e-21	bone morphogenetic protein 2
ENSG00000123358	NR4A1	-1.76006	0.201843166572455	2.78299756714226e-18	1.32414307860252e-17	nuclear receptor subfamily 4 group A member 1
ENSG00000099860	GADD45B	-1.76237	0.134189609202715	2.11827295983959e-39	3.19904366625864e-38	growth arrest and DNA damage inducible beta
ENSG00000161940	BCL6B	-1.76427	0.109493105348154	2.06628045173453e-58	7.49191878075601e-57	BCL6B transcription repressor
ENSG00000160593	JAML	-1.76481	0.142344125972321	2.6726816657338e-35	3.32959353302588e-34	junction adhesion molecule like
ENSG00000162772	ATF3	-1.76501	0.178164568873598	3.89591130914741e-23	2.52380844998292e-22	activating transcription factor 3
ENSG00000160188	RSPH1	-1.7652	0.232442412394742	3.09809833465474e-14	1.12836072351261e-13	radial spoke head component 1
ENSG00000066468	FGFR2	-1.76693	0.173724673558946	2.6750174895022e-24	1.8438861941218e-23	fibroblast growth factor receptor 2
ENSG00000089250	NOS1	-1.77144	0.340854225150445	2.02464295328568e-07	4.42368202379273e-07	nitric oxide synthase 1
ENSG00000169194	IL13	-1.77996	0.233010291831319	2.18977718674634e-14	8.0512780671614e-14	interleukin 13
ENSG00000118137	APOA1	-1.78279	0.264069546561469	1.46595671586982e-11	4.43964273434841e-11	apolipoprotein A1
ENSG00000101955	SRPX	-1.78435	0.169905616700038	8.45470449581559e-26	6.29475700312365e-25	sushi repeat containing protein X-linked
ENSG00000140092	FBLN5	-1.78756	0.153290013248517	2.01036489027065e-31	2.04953566900794e-30	fibulin 5
ENSG00000113389	NPR3	-1.79357	0.161941231020411	1.65110470404984e-28	1.43396504046821e-27	natriuretic peptide receptor 3
ENSG00000157168	NRG1	-1.79555	0.189780719524165	3.04444122490162e-21	1.7384393226814e-20	neuregulin 1
ENSG00000102935	ZNF423	-1.80282	0.137171327857047	1.87004686205811e-39	2.83676600261358e-38	zinc finger protein 423
ENSG00000144891	AGTR1	-1.80392	0.226009735497613	1.44443974467808e-15	5.77131058699501e-15	angiotensin II receptor type 1
ENSG00000152936	LMNTD1	-1.8068	0.36488625021994	7.35737266129443e-07	1.53267330767257e-06	lamin tail domain containing 1
ENSG00000140945	CDH13	-1.80917	0.151268513273663	5.75457083908227e-33	6.37917060747027e-32	cadherin 13
ENSG00000018280	SLC11A1	-1.81345	0.150141778474232	1.37574524235578e-33	1.56694895152445e-32	solute carrier family 11 member 1
ENSG00000128016	ZFP36	-1.81372	0.16002480570433	8.9021188576177e-30	8.30848140361081e-29	ZFP36 ring finger protein
ENSG00000147526	TACC1	-1.81597	0.114990839841063	3.51327468530853e-56	1.17143600046415e-54	transforming acidic coiled-coil containing protein 1
ENSG00000183607	GKN2	-1.8164	0.390733931462831	3.34048315941563e-06	6.58989746239707e-06	gastrokine 2
ENSG00000012779	ALOX5	-1.83304	0.139252844931787	1.42573084518718e-39	2.1841939659827e-38	arachidonate 5-lipoxygenase
ENSG00000103175	WFDC1	-1.84227	0.162077345519186	6.13357471152454e-30	5.78488286020382e-29	WAP four-disulfide core domain 1
ENSG00000116678	LEPR	-1.84228	0.171756416831929	7.67518760550763e-27	6.07619018769354e-26	leptin receptor
ENSG00000172201	ID4	-1.8458	0.178623811621723	4.97350514510657e-25	3.58062891585678e-24	inhibitor of DNA binding 4, HLH protein
ENSG00000171132	PRKCE	-1.8468	0.0947941232393226	1.55539981966621e-84	1.6740236666724e-82	protein kinase C epsilon
ENSG00000140538	NTRK3	-1.84805	0.193380012386755	1.2174467997594e-21	7.13885614824433e-21	neurotrophic receptor tyrosine kinase 3
ENSG00000138311	ZNF365	-1.85056	0.174132673352165	2.2243007260774e-26	1.71150379397947e-25	zinc finger protein 365
ENSG00000148053	NTRK2	-1.86222	0.276638401796344	1.67799706053265e-11	5.05211402520497e-11	neurotrophic receptor tyrosine kinase 2
ENSG00000179348	GATA2	-1.86294	0.136538125738343	2.18900359309154e-42	3.87750063547101e-41	GATA binding protein 2
ENSG00000179921	GPBAR1	-1.86477	0.145606900002774	1.5010606897822e-37	2.08371730855071e-36	G protein-coupled bile acid receptor 1
ENSG00000120738	EGR1	-1.86624	0.171517044849829	1.42290030708226e-27	1.170605695304e-26	early growth response 1
ENSG00000087074	PPP1R15A	-1.87028	0.106082634593914	1.43914588601402e-69	8.35244907565477e-68	protein phosphatase 1 regulatory subunit 15A
ENSG00000114378	HYAL1	-1.88774	0.203537907512486	1.78220757192377e-20	9.70737980799604e-20	hyaluronidase 1
ENSG00000187688	TRPV2	-1.8904	0.116861308815366	7.39792225816065e-59	2.7407770806105e-57	transient receptor potential cation channel subfamily V member 2
ENSG00000171873	ADRA1D	-1.89666	0.220402944589689	7.60310392671028e-18	3.51524693511985e-17	adrenoceptor alpha 1D
ENSG00000160801	PTH1R	-1.89733	0.156628747380281	8.94999100721551e-34	1.02764751571708e-32	parathyroid hormone 1 receptor
ENSG00000121068	TBX2	-1.89742	0.133651136352732	9.58685015600412e-46	2.01513457234673e-44	T-box transcription factor 2
ENSG00000157856	DRC1	-1.91545	0.285543704343773	1.97206562082846e-11	5.90820575796125e-11	dynein regulatory complex subunit 1
ENSG00000090530	P3H2	-1.91745	0.212472845096555	1.80638136223872e-19	9.24391064245241e-19	prolyl 3-hydroxylase 2
ENSG00000171777	RASGRP4	-1.93235	0.130078107006687	6.42631725777714e-50	1.64577597844127e-48	RAS guanyl releasing protein 4
ENSG00000153823	PID1	-1.93678	0.158027258962219	1.55996781261324e-34	1.87207146460749e-33	phosphotyrosine interaction domain containing 1
ENSG00000126895	AVPR2	-1.94607	0.195573317074861	2.50667734457019e-23	1.63694501706667e-22	arginine vasopressin receptor 2
ENSG00000197405	C5AR1	-1.96009	0.135626391070643	2.43118631994158e-47	5.46856129240827e-46	complement C5a receptor 1
ENSG00000206557	TRIM71	-1.98514	0.29597459822372	1.98488428760577e-11	5.94556232353991e-11	tripartite motif containing 71
ENSG00000188906	LRRK2	-1.98858	0.233232838470273	1.51315838157511e-17	6.86349914075348e-17	leucine rich repeat kinase 2
ENSG00000138685	FGF2	-1.99306	0.174643679533102	3.63558653151646e-30	3.46931251225799e-29	fibroblast growth factor 2
ENSG00000133121	STARD13	-1.99508	0.103611398452368	1.27258315078622e-82	1.23658722737827e-80	StAR related lipid transfer domain containing 13
ENSG00000138207	RBP4	-1.99641	0.259605478438861	1.46943654749561e-14	5.46419603983443e-14	retinol binding protein 4
ENSG00000163737	PF4	-2.00469	0.274615245890749	2.87798127506757e-13	9.84907860384866e-13	platelet factor 4
ENSG00000078401	EDN1	-2.01235	0.167003338463177	1.94518565913035e-33	2.19494904668292e-32	endothelin 1
ENSG00000168685	IL7R	-2.0294	0.159291162911029	3.5356136840287e-37	4.82528978305843e-36	interleukin 7 receptor
ENSG00000099994	SUSD2	-2.0311	0.251537032207923	6.7608594886711e-16	2.75571465975197e-15	sushi domain containing 2
ENSG00000103034	NDRG4	-2.03327	0.171525574757545	2.05106708740982e-32	2.21029124343498e-31	NDRG family member 4
ENSG00000137033	IL33	-2.05289	0.187558102166882	6.99319002271545e-28	5.87255290549513e-27	interleukin 33
ENSG00000163661	PTX3	-2.05313	0.219452522646899	8.30423706272928e-21	4.61030203237713e-20	pentraxin 3
ENSG00000163421	PROK2	-2.05651	0.236734932759481	3.72206575782732e-18	1.75523372745018e-17	prokineticin 2
ENSG00000091181	IL5RA	-2.07692	0.238180095922999	2.78290116950293e-18	1.32414307860252e-17	interleukin 5 receptor subunit alpha
ENSG00000058335	RASGRF1	-2.07953	0.247188181530788	4.00481483883082e-17	1.76064830233501e-16	Ras protein specific guanine nucleotide releasing factor 1
ENSG00000170477	KRT4	-2.0881	0.339251872801341	7.50697055467503e-10	1.9915137953549e-09	keratin 4
ENSG00000165757	JCAD	-2.09419	0.126727323384405	2.41716869531476e-61	9.90456714791022e-60	junctional cadherin 5 associated
ENSG00000109906	ZBTB16	-2.09789	0.266437423332124	3.43887555241285e-15	1.33603104338087e-14	zinc finger and BTB domain containing 16
ENSG00000000938	FGR	-2.1017	0.135887426887018	5.84063222745063e-54	1.77992743777416e-52	FGR proto-oncogene, Src family tyrosine kinase
ENSG00000135111	TBX3	-2.11337	0.141771979422638	2.97644602966133e-50	7.71561962414496e-49	T-box transcription factor 3
ENSG00000106809	OGN	-2.13654	0.256162327101004	7.39349021310681e-17	3.1991425209639e-16	osteoglycin
ENSG00000147257	GPC3	-2.14634	0.211855221829931	4.01905004842338e-24	2.74253395158265e-23	glypican 3
ENSG00000149557	FEZ1	-2.1528	0.119433841438167	1.23943198412741e-72	7.89383553935825e-71	fasciculation and elongation protein zeta 1
ENSG00000170890	PLA2G1B	-2.16473	0.296986182702042	3.12302059703467e-13	1.06619083020627e-12	phospholipase A2 group IB
ENSG00000243910	TUBA4B	-2.16565	0.295980646853632	2.53814866546224e-13	8.71591640876119e-13	tubulin alpha 4b
ENSG00000064205	CCN5	-2.17402	0.16611701068389	3.89443250165836e-39	5.81429540743639e-38	cellular communication network factor 5
ENSG00000164850	GPER1	-2.19642	0.182547685735254	2.41118797232371e-33	2.71178911834422e-32	G protein-coupled estrogen receptor 1
ENSG00000164619	BMPER	-2.20158	0.239981214203366	4.55914495823493e-20	2.40995523825878e-19	BMP binding endothelial regulator
ENSG00000071991	CDH19	-2.20411	0.287004623446649	1.59445489177116e-14	5.9071253670084e-14	cadherin 19
ENSG00000139874	SSTR1	-2.22315	0.250177188898908	6.31671254021966e-19	3.11169457550508e-18	somatostatin receptor 1
ENSG00000133661	SFTPD	-2.23523	0.260878875886926	1.05230825162246e-17	4.82591742687161e-17	surfactant protein D
ENSG00000164741	DLC1	-2.23943	0.162067013588293	1.98726780123589e-43	3.693277481969e-42	DLC1 Rho GTPase activating protein
ENSG00000119508	NR4A3	-2.24573	0.215432376662926	1.92040770997112e-25	1.41004028963985e-24	nuclear receptor subfamily 4 group A member 3
ENSG00000154188	ANGPT1	-2.25349	0.171379273979154	1.7206826152131e-39	2.61953517204108e-38	angiopoietin 1
ENSG00000154764	WNT7A	-2.2547	0.310906668948742	4.10631856969239e-13	1.39238180015193e-12	Wnt family member 7A
ENSG00000130037	KCNA5	-2.26613	0.181197835672299	6.88683987902892e-36	8.8452199503691e-35	potassium voltage-gated channel subfamily A member 5
ENSG00000136826	KLF4	-2.27301	0.166916403855828	3.14492802504069e-42	5.54191720889294e-41	Kruppel like factor 4
ENSG00000197471	SPN	-2.28504	0.141275733894746	7.6495549656896e-59	2.82784091720764e-57	sialophorin
ENSG00000105538	RASIP1	-2.30265	0.126950954723801	1.59511036349626e-73	1.03926634985647e-71	Ras interacting protein 1
ENSG00000154734	ADAMTS1	-2.3279	0.152137167824772	7.48878407079741e-53	2.16208443334312e-51	ADAM metallopeptidase with thrombospondin type 1 motif 1
ENSG00000176697	BDNF	-2.33603	0.239618616186462	1.86364090419781e-22	1.15324649111658e-21	brain derived neurotrophic factor
ENSG00000105971	CAV2	-2.3493	0.155769676929475	2.13009875452187e-51	5.85174948637227e-50	caveolin 2
ENSG00000205221	VIT	-2.36459	0.243980654673312	3.2696386721411e-22	1.97935940262583e-21	vitrin
ENSG00000172987	HPSE2	-2.36988	0.237704961733189	2.06595242158848e-23	1.35433773820787e-22	heparanase 2 (inactive)
ENSG00000137507	LRRC32	-2.37079	0.119894462847703	4.98692233979853e-87	6.05732959916242e-85	leucine rich repeat containing 32
ENSG00000155659	VSIG4	-2.38497	0.174026497354856	9.52377883221699e-43	1.71377628615714e-41	V-set and immunoglobulin domain containing 4
ENSG00000184347	SLIT3	-2.41392	0.176454698822405	1.33483101412607e-42	2.38432787764852e-41	slit guidance ligand 3
ENSG00000276409	CCL14	-2.41676	0.207410383130969	2.23999948606365e-31	2.27818129548519e-30	C-C motif chemokine ligand 14
ENSG00000092295	TGM1	-2.41964	0.171693584346332	4.20696196886071e-45	8.57786430221539e-44	transglutaminase 1
ENSG00000178997	EXD1	-2.42035	0.207098731931162	1.48690237930703e-31	1.52501658384294e-30	exonuclease 3'-5' domain containing 1
ENSG00000122756	CNTFR	-2.42579	0.279038166495619	3.51721888613531e-18	1.66232093270514e-17	ciliary neurotrophic factor receptor
ENSG00000106178	CCL24	-2.4416	0.2392962626612	1.91713544340729e-24	1.33119184218624e-23	C-C motif chemokine ligand 24
ENSG00000114200	BCHE	-2.44656	0.212628013965561	1.22670291532138e-30	1.1995447426705e-29	butyrylcholinesterase
ENSG00000160867	FGFR4	-2.45367	0.198593734173386	4.56609026293123e-35	5.62654818269171e-34	fibroblast growth factor receptor 4
ENSG00000276644	DACH1	-2.45978	0.183104928846427	3.83571904985058e-41	6.4136088930884e-40	dachshund family transcription factor 1
ENSG00000145147	SLIT2	-2.47741	0.142761626023525	1.85761089244169e-67	9.7654809828029e-66	slit guidance ligand 2
ENSG00000198873	GRK5	-2.48715	0.124894553789959	3.07880495269826e-88	4.09024048598702e-86	G protein-coupled receptor kinase 5
ENSG00000196549	MME	-2.49751	0.219060120905426	4.13144828667415e-30	3.9270697660645e-29	membrane metalloendopeptidase
ENSG00000119147	ECRG4	-2.50914	0.277676935091948	1.62223152734352e-19	8.31907331799653e-19	ECRG4 augurin precursor
ENSG00000140465	CYP1A1	-2.51032	0.511442327034976	9.18607084767645e-07	1.89989217665699e-06	cytochrome P450 family 1 subfamily A member 1
ENSG00000274736	CCL23	-2.51444	0.193563195643925	1.38960985972756e-38	2.01280371930725e-37	C-C motif chemokine ligand 23
ENSG00000112902	SEMA5A	-2.52363	0.168625512676193	1.22720772171374e-50	3.25564232570079e-49	semaphorin 5A
ENSG00000069702	TGFBR3	-2.53766	0.161991187944092	2.6058383049533e-55	8.40840234833604e-54	transforming growth factor beta receptor 3
ENSG00000137834	SMAD6	-2.54514	0.128134841878462	8.51497549137583e-88	1.0969481684155e-85	SMAD family member 6
ENSG00000179776	CDH5	-2.54534	0.119056030420235	2.08104924932591e-101	5.7077810459334e-99	cadherin 5
ENSG00000139567	ACVRL1	-2.56285	0.10892831286493	2.11730686621112e-122	2.400320217328e-119	activin A receptor like type 1
ENSG00000113070	HBEGF	-2.57475	0.152093630852974	2.76259455772961e-64	1.27311437545236e-62	heparin binding EGF like growth factor
ENSG00000180871	CXCR2	-2.59395	0.183805664807632	3.18311537401935e-45	6.51370360231036e-44	C-X-C motif chemokine receptor 2
ENSG00000169418	NPR1	-2.60601	0.165533155194088	7.6543681361114e-56	2.52252965415842e-54	natriuretic peptide receptor 1
ENSG00000120057	SFRP5	-2.61973	0.309880655768922	2.81505630421358e-17	1.24954404732842e-16	secreted frizzled related protein 5
ENSG00000101162	TUBB1	-2.62044	0.178376047400354	7.41134552774696e-49	1.8004275814191e-47	tubulin beta 1 class VI
ENSG00000164047	CAMP	-2.64414	0.247421638869318	1.1740212204774e-26	9.19586865694069e-26	cathelicidin antimicrobial peptide
ENSG00000080618	CPB2	-2.69564	0.345487042547053	6.07230470883263e-15	2.32566535075898e-14	carboxypeptidase B2
ENSG00000184113	CLDN5	-2.69835	0.174912596277664	1.08052820965581e-53	3.26946302583576e-52	claudin 5
ENSG00000164736	SOX17	-2.69996	0.152113825481651	1.73502753323107e-70	1.04996950898912e-68	SRY-box transcription factor 17
ENSG00000124205	EDN3	-2.70657	0.401031551361566	1.48857007850696e-11	4.5057198620525e-11	endothelin 3
ENSG00000103241	FOXF1	-2.73289	0.134568620810537	1.08171476706692e-91	1.7687076551897e-89	forkhead box F1
ENSG00000213853	EMP2	-2.73924	0.118421527202232	2.24407551636815e-118	2.00844758714949e-115	epithelial membrane protein 2
ENSG00000064989	CALCRL	-2.74691	0.133876353793388	1.47942316145954e-93	2.70511729684081e-91	calcitonin receptor like receptor
ENSG00000133105	RXFP2	-2.75593	0.370360437283132	9.97662051563509e-14	3.51320008010716e-13	relaxin family peptide receptor 2
ENSG00000162367	TAL1	-2.77682	0.137617842730514	1.53490779133019e-90	2.37282790832454e-88	TAL bHLH transcription factor 1, erythroid differentiation factor
ENSG00000072163	LIMS2	-2.79889	0.130573256999386	6.25029662249588e-102	1.80146261128038e-99	LIM zinc finger domain containing 2
ENSG00000170989	S1PR1	-2.84169	0.120655639165455	1.19496689522138e-122	1.45145800380283e-119	sphingosine-1-phosphate receptor 1
ENSG00000136244	IL6	-2.85085	0.225279371984776	1.05364114561179e-36	1.40747585869038e-35	interleukin 6
ENSG00000115602	IL1RL1	-2.85564	0.276118962416004	4.54691068928007e-25	3.27628035047489e-24	interleukin 1 receptor like 1
ENSG00000164161	HHIP	-2.85825	0.293520758467295	2.07977535786234e-22	1.2818622675045e-21	hedgehog interacting protein
ENSG00000102760	RGCC	-2.86439	0.122635360953853	1.16979274849183e-120	1.17013680518256e-117	regulator of cell cycle
ENSG00000070193	FGF10	-2.91832	0.266636165511435	7.02598485065507e-28	5.89718027568556e-27	fibroblast growth factor 10
ENSG00000171056	SOX7	-2.92932	0.158829282009213	5.91568881714032e-76	4.28069312065835e-74	SRY-box transcription factor 7
ENSG00000104918	RETN	-2.95159	0.264451148091841	6.31267464886631e-29	5.63205836327238e-28	resistin
ENSG00000180772	AGTR2	-2.98682	0.34679231153699	7.13493293876351e-18	3.30868651823489e-17	angiotensin II receptor type 2
ENSG00000182533	CAV3	-3.0286	0.2885913412612	9.1626695312516e-26	6.8039823309578e-25	caveolin 3
ENSG00000116690	PRG4	-3.04496	0.258418869037913	4.77355639234868e-32	5.0231637655872e-31	proteoglycan 4
ENSG00000169252	ADRB2	-3.06699	0.162861671217513	4.13901773378544e-79	3.33573443426642e-77	adrenoceptor beta 2
ENSG00000109205	ODAM	-3.12867	0.312143757069851	1.20590466398905e-23	8.0040627678118e-23	odontogenic, ameloblast associated
ENSG00000149021	SCGB1A1	-3.2067	0.397505184456788	7.2013914980238e-16	2.93105941656043e-15	secretoglobin family 1A member 1
ENSG00000114812	VIPR1	-3.21491	0.1748051881614	1.5397529808999e-75	1.09554390963191e-73	vasoactive intestinal peptide receptor 1
ENSG00000120156	TEK	-3.24003	0.141935464583014	2.44491561749308e-115	1.97979952740332e-112	TEK receptor tyrosine kinase
ENSG00000022267	FHL1	-3.39808	0.17409257109046	7.59537719247787e-85	8.27944802295425e-83	four and a half LIM domains 1
ENSG00000105974	CAV1	-3.42642	0.180813369035613	4.41048758525991e-80	3.80712392829161e-78	caveolin 1
ENSG00000120907	ADRA1A	-3.42784	0.298806105787261	1.82813827663085e-30	1.76432981805378e-29	adrenoceptor alpha 1A
ENSG00000004939	SLC4A1	-3.4315	0.216259936699783	1.06465981983759e-56	3.64276463507811e-55	solute carrier family 4 member 1 (Diego blood group)
ENSG00000198576	ARC	-3.44388	0.22035405320823	4.63117565176379e-55	1.48032221726021e-53	activity regulated cytoskeleton associated protein
ENSG00000136160	EDNRB	-3.48351	0.162065759989621	1.75480723611289e-102	5.32866018751782e-100	endothelin receptor type B
ENSG00000134917	ADAMTS8	-3.49929	0.22405155298378	5.46946135740775e-55	1.74499419104538e-53	ADAM metallopeptidase with thrombospondin type 1 motif 8
ENSG00000165197	VEGFD	-3.55868	0.255400085509962	3.95014281173919e-44	7.64188606525881e-43	vascular endothelial growth factor D
ENSG00000169218	RSPO1	-3.58307	0.204872384102331	1.72893546181418e-68	9.63952377972138e-67	R-spondin 1
ENSG00000182010	RTKN2	-4.04898	0.177504668979689	3.60330200915836e-115	2.78518866662445e-112	rhotekin 2
ENSG00000154342	WNT3A	-4.09055	0.256605067184049	3.2892993528791e-57	1.14385553160959e-55	Wnt family member 3A
ENSG00000168539	CHRM1	-4.41763	0.306389238860739	3.96666923408818e-47	8.79442116371179e-46	cholinergic receptor muscarinic 1
ENSG00000168309	FAM107A	-4.53198	0.202461720263238	5.58549693454895e-111	3.27521984041396e-108	family with sequence similarity 107 member A
ENSG00000108342	CSF3	-4.65203	0.314589574802661	1.7608681911664e-49	4.40346523393891e-48	colony stimulating factor 3
ENSG00000170323	FABP4	-4.88038	0.2576156624607	4.90772018536341e-80	4.21493847232853e-78	fatty acid binding protein 4
ENSG00000204305	AGER	-5.01188	0.265388397878036	1.51296955782259e-79	1.26117879072417e-77	advanced glycosylation end-product specific receptor
ENSG00000108576	SLC6A4	-6.13756	0.311296246178876	1.56769462865555e-86	1.85129494168664e-84	solute carrier family 6 member 4
