# Supplementary material for: MiR-31 suppresses lung adenocarcinoma cell proliferation through CDK1 and E2F2-mediated cell cycle arrest
Source: Discov Oncol. 2026 Jan 9;17:251. doi: 10.1007/s12672-025-04362-6 (PMC12881251; doi:10.1007/s12672-025-04362-6)
Supplement: Supplementary file 4 — Supplementary Material 4: Table S4. DEmiRNAs implicated in LUAD pathogenesis and progression [file 12672_2025_4362_MOESM4_ESM.xlsx]

## Sheet: oncomir_LUAD
Table S4. DEmiRNAs implicated in LUAD pathogenesis and progression.
miRNA	log2FoldChange	pvalue	padj	Tumor Stage and Grade	increased in
hsa-mir-767	6.01	1.85e-17	7.09e-17	NULL	NULL
hsa-mir-1269a	5.99	2.48e-30	2.03e-29	NULL	NULL
hsa-mir-577	5.18	6.95e-39	7.99e-38	NULL	NULL
hsa-mir-210	4.61	1.6e-98	3.4e-96	NULL	NULL
hsa-mir-31	4.61	3.78e-33	3.28e-32	Pathologic M Status; Pathologic T Status; Pathologic N Status; Pathologic Stage	Deceased
hsa-mir-147b	4.53	1.13e-30	9.43e-30	NULL	NULL
hsa-mir-137	4.46	5.41e-18	2.19e-17	NULL	NULL
hsa-mir-196b	4.01	4.33e-32	3.68e-31	Pathologic M Status; Pathologic T Status	Deceased
hsa-mir-301b	3.79	8.32e-26	5.7e-25	NULL	NULL
hsa-mir-323b	3.65	1.54e-21	7.79e-21	NULL	NULL
hsa-mir-192	3.16	1.65e-22	9.12e-22	Pathologic Stage	NULL
hsa-mir-3189	3.1	4.93e-13	1.68e-12	Pathologic N Status; Pathologic T Status; Pathologic M Status	Living
hsa-mir-135b	2.95	8.41e-44	1.32e-42	Pathologic M Status	NULL
hsa-mir-708	2.88	2.73e-69	1.66e-67	NULL	NULL
hsa-mir-96	2.85	1.58e-64	7.48e-63	NULL	NULL
hsa-mir-301a	2.76	1.74e-42	2.47e-41	NULL	NULL
hsa-mir-3170	2.73	1.1e-17	4.34e-17	NULL	NULL
hsa-mir-539	2.72	8.95e-18	3.56e-17	NULL	NULL
hsa-mir-616	2.71	9.75e-25	6.28e-24	NULL	NULL
hsa-mir-33b	2.6	3.48e-26	2.6e-25	NULL	NULL
hsa-mir-548v	2.52	1.38e-17	5.39e-17	Pathologic T Status; Pathologic M Status; Pathologic Stage; Pathologic N Status	Living
hsa-mir-183	2.46	1.04e-53	2.68e-52	NULL	NULL
hsa-mir-3607	2.44	2.92e-20	1.35e-19	Pathologic M Status; Pathologic T Status; Pathologic N Status	Living
hsa-mir-449b	2.38	5.89e-06	1.19e-05	NULL	NULL
hsa-mir-205	2.33	2.91e-10	8.09e-10	NULL	NULL
hsa-mir-489	2.28	1.21e-07	2.76e-07	NULL	NULL
hsa-mir-182	2.24	7.83e-52	1.85e-50	NULL	NULL
hsa-mir-503	2.22	1.54e-23	9.07e-23	NULL	NULL
hsa-mir-142	2.2	9.81e-36	9.27e-35	Pathologic N Status; Pathologic M Status	Living
hsa-mir-224	2.18	4.11e-21	2.03e-20	NULL	NULL
hsa-mir-215	2.13	4.96e-10	1.37e-09	NULL	NULL
hsa-mir-376b	2.07	1.18e-09	3.11e-09	NULL	NULL
hsa-mir-187	2.04	7.85e-12	2.55e-11	Pathologic N Status	NULL
hsa-mir-200a	1.98	6.99e-37	7.07e-36	Pathologic M Status; Pathologic T Status; Pathologic Stage	Living
hsa-mir-1277	1.95	1.41e-11	4.41e-11	NULL	NULL
hsa-mir-551b	1.91	1.99e-10	5.56e-10	Pathologic M Status; Pathologic N Status	Living
hsa-mir-21	1.84	1.07e-53	2.68e-52	Pathologic T Status; Pathologic M Status; Pathologic Stage	Deceased
hsa-mir-592	1.84	9.18e-12	2.96e-11	NULL	NULL
hsa-mir-141	1.82	5.81e-38	6.5e-37	NULL	NULL
hsa-mir-891a	1.81	3.33e-07	7.29e-07	NULL	NULL
hsa-mir-375	1.81	2.14e-12	7.21e-12	Pathologic T Status; Pathologic M Status; Pathologic Stage; Pathologic N Status	Living
hsa-mir-33a	1.76	1.97e-23	1.13e-22	NULL	NULL
hsa-mir-323a	1.7	1.09e-06	2.3e-06	NULL	NULL
hsa-mir-130b	1.67	6.1e-26	4.32e-25	NULL	NULL
hsa-mir-7-1	1.66	6.01e-37	6.23e-36	NULL	NULL
hsa-mir-345	1.61	4.46e-18	1.82e-17	NULL	NULL
hsa-mir-409	1.61	1.07e-10	3.06e-10	NULL	NULL
hsa-mir-424	1.53	4.88e-19	2.07e-18	Pathologic Stage; Pathologic N Status	NULL
hsa-mir-487b	1.53	5.32e-08	1.26e-07	NULL	NULL
hsa-mir-136	1.53	2.49e-11	7.68e-11	NULL	NULL
hsa-mir-19a	1.53	1.03e-16	3.84e-16	NULL	NULL
hsa-mir-889	1.51	8.64e-09	2.21e-08	NULL	NULL
hsa-mir-29b-1	1.5	7.27e-26	5.07e-25	NULL	NULL
hsa-mir-653	1.49	1.08e-09	2.87e-09	NULL	NULL
hsa-mir-148a	1.48	2.47e-26	1.87e-25	Pathologic M Status; Pathologic T Status; Pathologic N Status; Pathologic Stage	Living
hsa-mir-429	1.45	1.81e-19	7.84e-19	Pathologic M Status	Deceased
hsa-mir-937	1.44	6.94e-08	1.6e-07	NULL	NULL
hsa-mir-628	1.44	5.22e-12	1.71e-11	Pathologic M Status; Pathologic N Status	NULL
hsa-mir-154	1.42	2.38e-08	5.74e-08	NULL	NULL
hsa-mir-493	1.4	2.8e-09	7.31e-09	NULL	NULL
hsa-mir-449a	1.37	0.000335766	0.000573095	NULL	NULL
hsa-mir-106a	1.35	5.37e-10	1.47e-09	Pathologic T Status; Pathologic M Status	NULL
hsa-mir-382	1.32	1.81e-08	4.52e-08	NULL	NULL
hsa-mir-134	1.32	6.43e-08	1.49e-07	NULL	NULL
hsa-mir-590	1.3	4.21e-22	2.18e-21	NULL	NULL
hsa-mir-217	1.28	7.5e-09	1.93e-08	NULL	NULL
hsa-mir-495	1.26	4.68e-06	9.6e-06	NULL	NULL
hsa-mir-450b	1.25	1.8e-10	5.07e-10	NULL	NULL
hsa-mir-93	1.24	3.78e-22	1.98e-21	NULL	NULL
hsa-mir-3677	1.23	1.05e-10	3.04e-10	NULL	NULL
hsa-mir-655	1.22	3.79e-05	6.98e-05	NULL	NULL
hsa-mir-496	1.22	2.36e-05	4.42e-05	NULL	NULL
hsa-mir-494	1.19	0.000409274	0.000690243	NULL	NULL
hsa-mir-551a	1.16	4.79e-05	8.67e-05	NULL	NULL
hsa-mir-188	1.16	2.82e-11	8.63e-11	Pathologic M Status; Pathologic N Status	Living
hsa-mir-20a	1.13	1.88e-15	6.76e-15	NULL	NULL
hsa-mir-2355	1.12	2.55e-15	9.03e-15	NULL	NULL
hsa-mir-425	1.12	6.46e-19	2.72e-18	NULL	NULL
hsa-mir-199b	1.07	1.08e-16	3.98e-16	Pathologic M Status; Pathologic N Status	Living
hsa-mir-454	1.03	1.9e-15	6.78e-15	NULL	NULL
hsa-mir-337	1.02	1.85e-07	4.06e-07	NULL	NULL
hsa-mir-629	1	2.28e-16	8.27e-16	NULL	NULL
hsa-mir-582	0.97	5.6e-05	0.000100434	Pathologic M Status; Pathologic T Status; Pathologic N Status; Pathologic Stage	Deceased
hsa-mir-410	0.96	0.000380145	0.000643673	NULL	NULL
hsa-mir-944	0.96	0.00167841	0.00269179	NULL	NULL
hsa-mir-758	0.95	0.000195147	0.000339908	NULL	NULL
hsa-mir-542	0.92	1.79e-08	4.51e-08	NULL	NULL
hsa-mir-369	0.92	0.000242737	0.000417666	NULL	NULL
hsa-mir-627	0.91	4.85e-06	9.91e-06	NULL	NULL
hsa-mir-651	0.91	6.18e-07	1.33e-06	NULL	NULL
hsa-mir-1287	0.91	5.18e-12	1.71e-11	NULL	NULL
hsa-mir-34a	0.91	3.4e-15	1.19e-14	NULL	NULL
hsa-mir-431	0.9	0.00146317	0.00236445	NULL	NULL
hsa-mir-381	0.89	0.000120879	0.000212287	Pathologic M Status	NULL
hsa-mir-543	0.89	0.00874317	0.0125113	NULL	NULL
hsa-mir-193b	0.87	9.47e-06	1.85e-05	NULL	NULL
hsa-mir-625	0.87	7.01e-11	2.06e-10	NULL	NULL
hsa-mir-200b	0.86	1.79e-08	4.51e-08	NULL	NULL
hsa-mir-19b-1	0.77	6.73e-09	1.75e-08	NULL	NULL
hsa-mir-576	0.75	5.95e-08	1.39e-07	NULL	NULL
hsa-mir-376c	0.74	0.00351719	0.0053196	NULL	NULL
hsa-mir-3610	0.71	0.00191095	0.00301651	NULL	NULL
hsa-mir-379	0.69	0.00248862	0.00387423	Pathologic T Status; Pathologic M Status	NULL
hsa-mir-18a	0.69	4.67e-05	8.48e-05	NULL	NULL
hsa-mir-432	0.66	0.0140833	0.0195601	NULL	NULL
hsa-mir-1301	0.63	7.78e-05	0.00013778	NULL	NULL
hsa-mir-17	0.62	1.14e-07	2.61e-07	NULL	NULL
hsa-mir-125b-2	-0.65	1.85e-07	4.06e-07	NULL	NULL
hsa-mir-1468	-0.71	3.07e-05	5.73e-05	Pathologic T Status; Pathologic M Status; Pathologic Stage; Pathologic N Status	Living
hsa-mir-652	-0.72	1.22e-10	3.45e-10	NULL	NULL
hsa-mir-1228	-0.77	6.99e-06	1.39e-05	NULL	NULL
hsa-mir-320a	-0.83	1.49e-13	5.2e-13	NULL	NULL
hsa-mir-877	-0.87	6.69e-06	1.34e-05	NULL	NULL
hsa-mir-3614	-0.88	3.45e-08	8.28e-08	NULL	NULL
hsa-mir-99a	-0.89	1.03e-11	3.26e-11	Pathologic M Status; Pathologic T Status; Pathologic N Status; Pathologic Stage	Living
hsa-mir-138-1	-0.91	0.000472474	0.00078438	Pathologic N Status; Pathologic Stage; Pathologic M Status	NULL
hsa-mir-150	-0.92	1.23e-07	2.79e-07	Pathologic N Status; Pathologic T Status; Pathologic M Status	Living
hsa-let-7g	-0.95	2.12e-22	1.16e-21	Pathologic Stage; Pathologic N Status; Pathologic T Status; Pathologic M Status	Living
hsa-mir-30d	-0.96	4.44e-11	1.33e-10	Pathologic Stage; Pathologic T Status; Pathologic M Status	Living
hsa-mir-30c-2	-1.02	1.85e-19	7.93e-19	NULL	NULL
hsa-mir-223	-1.03	1.31e-09	3.44e-09	NULL	NULL
hsa-mir-34c	-1.09	0.00044556	0.0007426	NULL	NULL
hsa-mir-3940	-1.09	1.67e-05	3.2e-05	NULL	NULL
hsa-mir-15b	-1.11	5.18e-27	4e-26	NULL	NULL
hsa-mir-584	-1.14	4.18e-08	9.93e-08	Pathologic T Status; Pathologic M Status; Pathologic Stage; Pathologic N Status	Deceased
hsa-let-7e	-1.2	1.64e-17	6.35e-17	NULL	NULL
hsa-mir-423	-1.28	2.6e-35	2.41e-34	NULL	NULL
hsa-mir-598	-1.37	4.31e-20	1.95e-19	NULL	NULL
hsa-mir-140	-1.38	6.61e-50	1.34e-48	Pathologic N Status	Living
hsa-mir-125a	-1.46	6.96e-43	1.06e-41	Pathologic M Status	Living
hsa-mir-145	-1.52	5.47e-26	3.94e-25	Pathologic M Status; Pathologic T Status	Living
hsa-mir-378c	-1.52	5.56e-25	3.75e-24	NULL	NULL
hsa-let-7b	-1.55	1.04e-34	9.2e-34	NULL	NULL
hsa-mir-218-1	-1.8	5.21e-46	9.22e-45	NULL	NULL
hsa-mir-190a	-1.93	5.92e-37	6.23e-36	NULL	NULL
hsa-mir-1976	-1.96	5.04e-54	1.43e-52	NULL	Living
hsa-let-7c	-1.96	4.6e-42	6.31e-41	Pathologic Stage; Pathologic N Status; Pathologic T Status; Pathologic M Status	Living
hsa-mir-30a	-1.98	4.19e-35	3.79e-34	Pathologic M Status	Living
hsa-mir-2110	-2	8.4e-38	9.15e-37	NULL	NULL
hsa-mir-378a	-2.05	8.9e-51	1.99e-49	NULL	NULL
hsa-mir-195	-2.15	3.17e-64	1.23e-62	Pathologic N Status; Pathologic M Status; Pathologic T Status	Living
hsa-mir-1247	-2.33	4.11e-20	1.88e-19	NULL	NULL
hsa-mir-504	-2.38	1.45e-20	6.93e-20	NULL	NULL
hsa-let-7d	-2.43	1.67e-100	7.08e-98	NULL	NULL
hsa-mir-133b	-2.46	1.08e-23	6.56e-23	Pathologic M Status; Pathologic T Status	Living
hsa-mir-143	-2.53	3.42e-50	7.26e-49	NULL	NULL
hsa-mir-451a	-2.8	1.42e-36	1.4e-35	NULL	NULL
hsa-mir-139	-2.85	2.04e-70	1.45e-68	NULL	NULL
hsa-mir-184	-2.9	5.28e-17	2e-16	NULL	NULL
hsa-mir-144	-3.19	2.15e-48	3.97e-47	NULL	NULL
